# Supplementary material for: Ethyl 2-[(3-chloro­phen­yl)hydrazono]-3-oxobutanoate
Source: Acta Crystallogr Sect E Struct Rep Online. 2009 May 20;65(Pt 6):o1320–1. doi: 10.1107/S160053680901784X (PMC2969699; doi:10.1107/S160053680901784X)
Supplement: Supplementary file 1 [file e-65-o1320-sup1.cif]

##############################################################################
###                                                                        ###
###        Electronic paper (Acta Crystallographica Section E)             ###
###                                                                        ###
##############################################################################
#                                                                            #
# This CIF contains the data in a paper accepted for publication in Acta     #
# Crystallographica Section E. It conforms to the requirements of Notes      #
# for Authors for Section E, and has been peer reviewed under the auspices   #
# of the IUCr Commission on Journals.                                        #
#                                                                            #
# Full details of the Crystallographic Information File format               #
# are given in the paper "The Crystallographic Information File (CIF):       #
# a New Standard Archive File for Crystallography" by S. R. Hall, F. H.      #
# Allen and I. D. Brown [Acta Cryst. (1991), A47, 655-685].                  #
#                                                                            #
# The current version of the core CIF dictionary is obtainable from          #
# ftp://ftp.iucr.org/pub/cif_core.dic. The current version number is 2.4.    #
#                                                                            #
# Software is freely available for graphical display of the structure(s) in  #
# this CIF.  For information consult the CIF home page http://www.iucr.org/  #
# cif/home.html                                                              #
#                                                                            #
# This file may be used for bona fide research purposes within the           #
# scientific community so long as proper attribution is given to the journal # 
# article from which it was obtained.                                        #
#                                                                            #
##############################################################################
                                             
data_global
_audit_creation_method     'form.cif (version 2.0)'
_journal_data_validation_number     ?
_journal_date_recd_electronic     2009-04-09
_journal_date_accepted     2009-05-12
_journal_name_full     'Acta Crystallographica, Section E'
_journal_year     2009
_journal_volume     65
_journal_issue      6
_journal_page_first     o1320
_journal_page_last     o1321
_journal_paper_category     QO
_journal_coeditor_code     FB2150
_publ_contact_author_name     'Prof. Fun Hoong Kun'
_publ_contact_author_address
;
      X-ray Crystallography Unit
      School of Physics
      Universiti Sains Malaysia
      11800 USM, Penang
      MALAYSIA
;
_publ_contact_author_email     hkfun@usm.my
_publ_contact_author_fax     '6 04 6579150'
_publ_contact_author_phone     '6 04 6577888  Ext. 3690'
_publ_section_title
;
Ethyl 2-[(3-chlorophenyl)hydrazono]-3-oxobutanoate
;
loop_
    _publ_author_name
    _publ_author_footnote
    _publ_author_address
    'Fun, Hoong-Kun'
;
Thomson Reuters ResearcherID: A-3561-2009.
;
;
X-ray Crystallography Unit
School of Physics
Universiti Sains Malaysia
11800 USM, Penang
Malaysia
;
    'Mahesh Padaki' ?
;
Department of Chemistry
National Institute of Technology-Karnataka
Surathkal
Mangalore 575 025
India
;
    'Sowmya' ?
;
Department of Chemistry
National Institute of Technology-Karnataka
Surathkal
Mangalore 575 025
India
;
    'Arun M. Isloor' ?
;
Department of Chemistry
National Institute of Technology-Karnataka
Surathkal
Mangalore 575 025
India
;
    'Suchada Chantrapromma'
;
Additional correspondence author, e-mail: suchada.c@psu.ac.th.
Thomson Reuters ResearcherID: A-5085-2009.
;
;
Crystal Materials Research Unit
Department of Chemistry
Faculty of Science
Prince of Songkla University
Hat-Yai, Songkhla 90112
Thailand
;
data_I
_audit_creation_method     SHELXL-97
_chemical_name_systematic
;
Ethyl 2-[(3-chlorophenyl)hydrazono]-3-oxobutanoate
;
_chemical_name_common     ?
_chemical_formula_moiety     'C12 H13 Cl N2 O3'
_chemical_formula_sum     'C12 H13 Cl N2 O3'
_chemical_formula_iupac     'C12 H13 Cl N2 O3'
_chemical_formula_weight     268.69
_chemical_melting_point     360
_symmetry_cell_setting     Triclinic
_symmetry_space_group_name_H-M     'P -1'
_symmetry_space_group_name_Hall     '-P 1'
loop_
    _symmetry_equiv_pos_as_xyz
    'x, y, z'
    '-x, -y, -z'
_cell_length_a     4.0826(2)
_cell_length_b     10.3196(4)
_cell_length_c     15.1469(6)
_cell_angle_alpha     88.336(3)
_cell_angle_beta     87.033(3)
_cell_angle_gamma     83.734(2)
_cell_volume     633.31(5)
_cell_formula_units_Z     2
_cell_measurement_reflns_used     3678
_cell_measurement_theta_min     1.35
_cell_measurement_theta_max     30.00
_cell_measurement_temperature     120.0(10)
_exptl_crystal_description     needle
_exptl_crystal_colour     Yellow
_exptl_crystal_size_max     0.39
_exptl_crystal_size_mid     0.11
_exptl_crystal_size_min     0.06
_exptl_crystal_density_diffrn     1.409
_exptl_crystal_density_meas     ?
_exptl_crystal_density_method     'not measured'
_exptl_crystal_F_000     280
_exptl_absorpt_coefficient_mu     0.303
_exptl_absorpt_correction_type     multi-scan
_exptl_absorpt_process_details     '(SADABS; Bruker, 2005)'
_exptl_absorpt_correction_T_min     0.8903
_exptl_absorpt_correction_T_max     0.9814
_exptl_special_details
;
The crystal was placed in the cold stream of an Oxford Cryosystems Cobra
open-flow nitrogen cryostat (Cosier & Glazer, 1986) operating at 120.0(1) K.
;
_diffrn_ambient_temperature     100
_diffrn_radiation_type     'MoK\a'
_diffrn_radiation_wavelength     0.71073
_diffrn_radiation_source     'sealed tube'
_diffrn_radiation_monochromator     'graphite'
_diffrn_measurement_device_type     'Bruker APEXII CCD area-detector'
_diffrn_measurement_method     '\f and \w'
_diffrn_detector_area_resol_mean     ?
_diffrn_reflns_number     11030
_diffrn_reflns_av_R_equivalents     0.0356
_diffrn_reflns_av_sigmaI/netI     0.0433
_diffrn_reflns_theta_min     1.35
_diffrn_reflns_theta_max     30.00
_diffrn_reflns_theta_full     30.00
_diffrn_measured_fraction_theta_max     0.995
_diffrn_measured_fraction_theta_full     0.995
_diffrn_reflns_limit_h_min     -5
_diffrn_reflns_limit_h_max     5
_diffrn_reflns_limit_k_min     -14
_diffrn_reflns_limit_k_max     14
_diffrn_reflns_limit_l_min     -18
_diffrn_reflns_limit_l_max     21
_diffrn_standards_number     0
_diffrn_standards_interval_count     ?
_diffrn_standards_interval_time     ?
_diffrn_standards_decay_%     ?
_refine_special_details
;
Refinement of <i>F</i>^2^ against ALL reflections. The weighted <i>R</i>-factor
<i>wR</i> and goodness of fit <i>S</i> are based on <i>F</i>^2^, conventional
<i>R</i>-factors <i>R</i> are based on <i>F</i>, with <i>F</i> set to zero for
negative <i>F</i>^2^. The threshold expression of <i>F</i>^2^ >
\s(<i>F</i>^2^) is used only for calculating <i>R</i>-factors(gt) <i>etc</i>.
and is not relevant to the choice of reflections for refinement.
<i>R</i>-factors based on <i>F</i>^2^ are statistically about twice as large
as those based on <i>F</i>, and <i>R</i>- factors based on ALL data will be
even larger.
;
_reflns_number_total     3678
_reflns_number_gt     2732
_reflns_threshold_expression     I>2\s(I)
_refine_ls_structure_factor_coef     Fsqd
_refine_ls_matrix_type     full
_refine_ls_R_factor_all     0.0722
_refine_ls_R_factor_gt     0.0486
_refine_ls_wR_factor_gt     0.1252
_refine_ls_wR_factor_ref     0.1393
_refine_ls_goodness_of_fit_ref     1.049
_refine_ls_restrained_S_all     1.049
_refine_ls_number_reflns     3678
_refine_ls_number_parameters     169
_refine_ls_number_restraints     0
_refine_ls_hydrogen_treatment     mixed
_refine_ls_weighting_scheme     calc
_refine_ls_weighting_details
         'calc w=1/[\s^2^(Fo^2^)+(0.0778P)^2^+0.1165P] where P=(Fo^2^+2Fc^2^)/3'
_atom_sites_solution_hydrogens     geom
_atom_sites_solution_primary     direct
_atom_sites_solution_secondary     difmap
_refine_ls_shift/su_max     0.001
_refine_ls_shift/su_mean     0.000
_refine_diff_density_max     0.753
_refine_diff_density_min     -0.273
_refine_ls_extinction_method     none
_refine_ls_extinction_coef     ?
loop_
    _atom_type_symbol
    _atom_type_description
    _atom_type_scat_dispersion_real
    _atom_type_scat_dispersion_imag
    _atom_type_scat_source
    'C' 'C' 0.0033 0.0016
                         'International Tables Vol C Tables 4.2.6.8 and 6.1.1.4'
    'H' 'H' 0.0000 0.0000
                         'International Tables Vol C Tables 4.2.6.8 and 6.1.1.4'
    'N' 'N' 0.0061 0.0033
                         'International Tables Vol C Tables 4.2.6.8 and 6.1.1.4'
    'O' 'O' 0.0106 0.0060
                         'International Tables Vol C Tables 4.2.6.8 and 6.1.1.4'
    'Cl' 'Cl' 0.1484 0.1585
                         'International Tables Vol C Tables 4.2.6.8 and 6.1.1.4'
_computing_data_collection     'APEX2 (Bruker, 2005)'
_computing_cell_refinement     'SAINT (Bruker, 2005)'
_computing_data_reduction     'SAINT (Bruker, 2005)'
_computing_structure_solution     'SHELXTL (Sheldrick, 2008)'
_computing_structure_refinement     'SHELXTL (Sheldrick, 2008)'
_computing_molecular_graphics     'SHELXTL (Sheldrick, 2008)'
_computing_publication_material
;
SHELXTL (Sheldrick, 2008) and PLATON (Spek, 2009)
;
loop_
    _atom_site_type_symbol
    _atom_site_label
    _atom_site_fract_x
    _atom_site_fract_y
    _atom_site_fract_z
    _atom_site_U_iso_or_equiv
    _atom_site_adp_type
    _atom_site_calc_flag
    _atom_site_refinement_flags
    _atom_site_occupancy
    _atom_site_disorder_assembly
    _atom_site_disorder_group
    Cl Cl1 1.05405(13) 1.38226(4) 0.08494(3) 0.02972(15) Uani d . 1 . .
    O O1 0.6525(4) 0.66454(13) 0.29235(9) 0.0307(3) Uani d . 1 . .
    O O2 0.6912(3) 0.82739(12) 0.19234(8) 0.0233(3) Uani d . 1 . .
    O O3 1.2031(4) 0.86080(13) 0.46009(9) 0.0300(3) Uani d . 1 . .
    N N1 1.1619(4) 1.03691(14) 0.33708(10) 0.0199(3) Uani d . 1 . .
    N N2 0.9988(3) 0.95997(13) 0.29359(10) 0.0189(3) Uani d . 1 . .
    C C1 1.1244(4) 1.20062(16) 0.21705(11) 0.0207(3) Uani d . 1 . .
    H H1A 1.0155 1.1475 0.1826 0.025 Uiso calc R 1 . .
    C C2 1.1889(4) 1.32389(17) 0.18746(12) 0.0207(3) Uani d . 1 . .
    C C3 1.3528(4) 1.40505(16) 0.23737(12) 0.0226(4) Uani d . 1 . .
    H H3A 1.3904 1.4880 0.2163 0.027 Uiso calc R 1 . .
    C C4 1.4591(4) 1.35961(17) 0.31912(12) 0.0229(4) Uani d . 1 . .
    H H4A 1.5732 1.4120 0.3528 0.027 Uiso calc R 1 . .
    C C5 1.3972(4) 1.23677(16) 0.35144(12) 0.0206(3) Uani d . 1 . .
    H H5A 1.4676 1.2069 0.4065 0.025 Uiso calc R 1 . .
    C C6 1.2282(4) 1.15919(16) 0.30004(11) 0.0185(3) Uani d . 1 . .
    C C7 0.9369(4) 0.84466(16) 0.32803(11) 0.0190(3) Uani d . 1 . .
    C C8 1.0544(4) 0.79195(17) 0.41344(12) 0.0222(4) Uani d . 1 . .
    C C9 1.0059(5) 0.65572(17) 0.44501(13) 0.0260(4) Uani d . 1 . .
    H H9A 1.1162 0.6367 0.4991 0.039 Uiso calc R 1 . .
    H H9B 1.0961 0.5950 0.4010 0.039 Uiso calc R 1 . .
    H H9C 0.7745 0.6484 0.4551 0.039 Uiso calc R 1 . .
    C C10 0.7486(4) 0.76823(16) 0.27083(11) 0.0201(3) Uani d . 1 . .
    C C11 0.5170(5) 0.75610(17) 0.13154(12) 0.0248(4) Uani d . 1 . .
    H H11A 0.3238 0.7247 0.1613 0.030 Uiso calc R 1 . .
    H H11B 0.6596 0.6819 0.1089 0.030 Uiso calc R 1 . .
    C C12 0.4174(5) 0.8497(2) 0.05750(14) 0.0331(4) Uani d . 1 . .
    H H12A 0.3063 0.8057 0.0148 0.050 Uiso calc R 1 . .
    H H12B 0.6103 0.8817 0.0297 0.050 Uiso calc R 1 . .
    H H12C 0.2719 0.9214 0.0807 0.050 Uiso calc R 1 . .
    H H1N1 1.211(6) 1.016(3) 0.3940(17) 0.043(7) Uiso d . 1 . .
loop_
    _atom_site_aniso_label
    _atom_site_aniso_U_11
    _atom_site_aniso_U_22
    _atom_site_aniso_U_33
    _atom_site_aniso_U_12
    _atom_site_aniso_U_13
    _atom_site_aniso_U_23
    Cl1 0.0420(3) 0.0212(2) 0.0261(2) -0.00346(18) -0.00707(18) 0.00680(16)
    O1 0.0434(8) 0.0159(6) 0.0353(7) -0.0126(6) -0.0079(6) 0.0038(5)
    O2 0.0281(6) 0.0170(6) 0.0259(6) -0.0066(5) -0.0059(5) 0.0027(5)
    O3 0.0436(8) 0.0185(6) 0.0290(7) -0.0051(6) -0.0111(6) 0.0037(5)
    N1 0.0242(7) 0.0112(6) 0.0246(8) -0.0018(5) -0.0046(6) 0.0020(5)
    N2 0.0187(7) 0.0114(6) 0.0264(7) -0.0006(5) -0.0016(6) -0.0006(5)
    C1 0.0244(8) 0.0139(8) 0.0245(8) -0.0038(6) -0.0033(7) -0.0013(6)
    C2 0.0242(8) 0.0145(8) 0.0225(8) 0.0019(6) -0.0025(7) 0.0036(6)
    C3 0.0271(9) 0.0108(7) 0.0303(9) -0.0052(6) -0.0001(7) 0.0018(6)
    C4 0.0249(9) 0.0138(8) 0.0310(9) -0.0042(6) -0.0045(7) -0.0044(7)
    C5 0.0220(8) 0.0158(8) 0.0238(8) 0.0000(6) -0.0039(6) 0.0007(6)
    C6 0.0198(8) 0.0105(7) 0.0249(8) -0.0006(6) 0.0001(6) 0.0008(6)
    C7 0.0203(8) 0.0114(7) 0.0253(8) -0.0016(6) -0.0012(6) 0.0014(6)
    C8 0.0250(8) 0.0149(8) 0.0257(9) 0.0009(6) -0.0005(7) 0.0019(6)
    C9 0.0306(9) 0.0157(8) 0.0310(9) -0.0004(7) -0.0026(7) 0.0052(7)
    C10 0.0195(8) 0.0153(8) 0.0254(8) -0.0014(6) -0.0012(6) 0.0005(6)
    C11 0.0276(9) 0.0185(8) 0.0292(9) -0.0049(7) -0.0045(7) -0.0031(7)
    C12 0.0368(11) 0.0286(10) 0.0349(11) -0.0045(8) -0.0116(9) 0.0023(8)
_geom_special_details
;
All e.s.d.'s (except the e.s.d. in the dihedral angle between two l.s. planes)
are estimated using the full covariance matrix. The cell e.s.d.'s are taken
into account individually in the estimation of e.s.d.'s in distances, angles
and torsion angles; correlations between e.s.d.'s in cell parameters are only
used when they are defined by crystal symmetry. An approximate (isotropic)
treatment of cell e.s.d.'s is used for estimating e.s.d.'s involving l.s.
planes.
;
loop_
    _geom_bond_atom_site_label_1
    _geom_bond_atom_site_label_2
    _geom_bond_site_symmetry_2
    _geom_bond_distance
    _geom_bond_publ_flag
    Cl1 C2 . 1.7432(18) ?
    O1 C10 . 1.210(2) ?
    O2 C10 . 1.340(2) ?
    O2 C11 . 1.455(2) ?
    O3 C8 . 1.241(2) ?
    N1 N2 . 1.303(2) ?
    N1 C6 . 1.414(2) ?
    N1 H1N1 . 0.91(3) ?
    N2 C7 . 1.330(2) ?
    C1 C2 . 1.384(2) ?
    C1 C6 . 1.388(2) ?
    C1 H1A . 0.9300 ?
    C2 C3 . 1.390(2) ?
    C3 C4 . 1.385(2) ?
    C3 H3A . 0.9300 ?
    C4 C5 . 1.390(2) ?
    C4 H4A . 0.9300 ?
    C5 C6 . 1.391(2) ?
    C5 H5A . 0.9300 ?
    C7 C8 . 1.472(2) ?
    C7 C10 . 1.485(2) ?
    C8 C9 . 1.502(2) ?
    C9 H9A . 0.9600 ?
    C9 H9B . 0.9600 ?
    C9 H9C . 0.9600 ?
    C11 C12 . 1.501(3) ?
    C11 H11A . 0.9700 ?
    C11 H11B . 0.9700 ?
    C12 H12A . 0.9600 ?
    C12 H12B . 0.9600 ?
    C12 H12C . 0.9600 ?
loop_
    _geom_angle_atom_site_label_1
    _geom_angle_atom_site_label_2
    _geom_angle_atom_site_label_3
    _geom_angle_site_symmetry_1
    _geom_angle_site_symmetry_3
    _geom_angle
    _geom_angle_publ_flag
    C10 O2 C11 . . 115.77(13) ?
    N2 N1 C6 . . 120.27(15) ?
    N2 N1 H1N1 . . 119.6(16) ?
    C6 N1 H1N1 . . 119.7(16) ?
    N1 N2 C7 . . 120.48(15) ?
    C2 C1 C6 . . 117.59(15) ?
    C2 C1 H1A . . 121.2 ?
    C6 C1 H1A . . 121.2 ?
    C1 C2 C3 . . 122.41(16) ?
    C1 C2 Cl1 . . 119.40(13) ?
    C3 C2 Cl1 . . 118.17(13) ?
    C4 C3 C2 . . 118.50(15) ?
    C4 C3 H3A . . 120.8 ?
    C2 C3 H3A . . 120.8 ?
    C3 C4 C5 . . 120.83(15) ?
    C3 C4 H4A . . 119.6 ?
    C5 C4 H4A . . 119.6 ?
    C4 C5 C6 . . 118.93(16) ?
    C4 C5 H5A . . 120.5 ?
    C6 C5 H5A . . 120.5 ?
    C1 C6 C5 . . 121.71(15) ?
    C1 C6 N1 . . 121.53(15) ?
    C5 C6 N1 . . 116.75(15) ?
    N2 C7 C8 . . 124.09(15) ?
    N2 C7 C10 . . 114.25(15) ?
    C8 C7 C10 . . 121.60(14) ?
    O3 C8 C7 . . 119.29(15) ?
    O3 C8 C9 . . 118.90(16) ?
    C7 C8 C9 . . 121.80(15) ?
    C8 C9 H9A . . 109.5 ?
    C8 C9 H9B . . 109.5 ?
    H9A C9 H9B . . 109.5 ?
    C8 C9 H9C . . 109.5 ?
    H9A C9 H9C . . 109.5 ?
    H9B C9 H9C . . 109.5 ?
    O1 C10 O2 . . 123.08(16) ?
    O1 C10 C7 . . 124.24(16) ?
    O2 C10 C7 . . 112.67(14) ?
    O2 C11 C12 . . 106.71(14) ?
    O2 C11 H11A . . 110.4 ?
    C12 C11 H11A . . 110.4 ?
    O2 C11 H11B . . 110.4 ?
    C12 C11 H11B . . 110.4 ?
    H11A C11 H11B . . 108.6 ?
    C11 C12 H12A . . 109.5 ?
    C11 C12 H12B . . 109.5 ?
    H12A C12 H12B . . 109.5 ?
    C11 C12 H12C . . 109.5 ?
    H12A C12 H12C . . 109.5 ?
    H12B C12 H12C . . 109.5 ?
loop_
    _geom_torsion_atom_site_label_1
    _geom_torsion_atom_site_label_2
    _geom_torsion_atom_site_label_3
    _geom_torsion_atom_site_label_4
    _geom_torsion_site_symmetry_1
    _geom_torsion_site_symmetry_2
    _geom_torsion_site_symmetry_3
    _geom_torsion_site_symmetry_4
    _geom_torsion
    _geom_torsion_publ_flag
    C6 N1 N2 C7 . . . . 179.76(15) ?
    C6 C1 C2 C3 . . . . 0.4(3) ?
    C6 C1 C2 Cl1 . . . . -178.31(13) ?
    C1 C2 C3 C4 . . . . 0.9(3) ?
    Cl1 C2 C3 C4 . . . . 179.64(13) ?
    C2 C3 C4 C5 . . . . -1.3(3) ?
    C3 C4 C5 C6 . . . . 0.4(3) ?
    C2 C1 C6 C5 . . . . -1.3(3) ?
    C2 C1 C6 N1 . . . . 177.53(16) ?
    C4 C5 C6 C1 . . . . 0.9(3) ?
    C4 C5 C6 N1 . . . . -177.98(16) ?
    N2 N1 C6 C1 . . . . -0.3(2) ?
    N2 N1 C6 C5 . . . . 178.63(15) ?
    N1 N2 C7 C8 . . . . -2.8(3) ?
    N1 N2 C7 C10 . . . . 179.91(14) ?
    N2 C7 C8 O3 . . . . 4.8(3) ?
    C10 C7 C8 O3 . . . . -178.06(16) ?
    N2 C7 C8 C9 . . . . -173.83(16) ?
    C10 C7 C8 C9 . . . . 3.3(3) ?
    C11 O2 C10 O1 . . . . -2.8(2) ?
    C11 O2 C10 C7 . . . . 178.04(14) ?
    N2 C7 C10 O1 . . . . -175.72(16) ?
    C8 C7 C10 O1 . . . . 6.9(3) ?
    N2 C7 C10 O2 . . . . 3.4(2) ?
    C8 C7 C10 O2 . . . . -173.96(15) ?
    C10 O2 C11 C12 . . . . 168.38(16) ?
loop_
    _geom_hbond_atom_site_label_D
    _geom_hbond_atom_site_label_H
    _geom_hbond_atom_site_label_A
    _geom_hbond_site_symmetry_A
    _geom_hbond_distance_DH
    _geom_hbond_distance_HA
    _geom_hbond_distance_DA
    _geom_hbond_angle_DHA
    _geom_hbond_publ_flag
    N1 H1N1 O3 1_555 0.91(3) 1.87(3) 2.564(2) 132(3) y
    C3 H3A O1 1_665 0.93 2.54 3.211(2) 129 y
    C5 H5A O3 2_876 0.93 2.52 3.433(2) 166 y
