# Supplementary material for: Ethyl 2-[(3-chloro­phen­yl)hydrazono]-3-oxobutanoate
Source: Acta Crystallogr Sect E Struct Rep Online. 2009 May 20;65(Pt 6):o1320–1. doi: 10.1107/S160053680901784X (PMC2969699; doi:10.1107/S160053680901784X)
Supplement: Supplementary file 2 [file e-65-o1320-Isup2.hkl]

# 
# h,k,l, Fc-squared, Fo-squared, sigma(Fo-squared) and status flag 
# 
data_I
_shelx_title ' aa_0m in P-1  (120K)' 
_shelx_refln_list_code          4 
_shelx_F_calc_maximum      179.27 
_exptl_crystal_F_000       280.00 
_reflns_d_resolution_high  0.7108 
 
loop_ 
 _symmetry_equiv_pos_as_xyz 
 'x, y, z' 
 '-x, -y, -z' 
 
_cell_length_a     4.0826 
_cell_length_b    10.3196 
_cell_length_c    15.1469 
_cell_angle_alpha  88.336 
_cell_angle_beta   87.033 
_cell_angle_gamma  83.734 
 
_shelx_F_squared_multiplier     1.000 
 
loop_ 
 _refln_index_h 
 _refln_index_k 
 _refln_index_l 
 _refln_F_squared_calc 
 _refln_F_squared_meas 
 _refln_F_squared_sigma 
 _refln_observed_status 
   1   0   0      949.37      980.49     12.83 o 
   2   0   0      154.93      161.39      2.81 o 
   3   0   0      102.67      105.69      2.43 o 
   4   0   0       25.48       27.24      2.29 o 
   5   0   0       16.38       16.01      2.96 o 
  -5   1   0       18.69       13.16      3.67 o 
  -4   1   0       30.74       37.37      3.14 o 
  -3   1   0        1.28        2.73      0.98 o 
  -2   1   0      334.36      327.34      4.39 o 
  -1   1   0     4032.82     4388.05     62.68 o 
   1   1   0     2177.41     2146.36     29.10 o 
   2   1   0       85.95       76.73      2.66 o 
   3   1   0      199.75      199.05      4.66 o 
   4   1   0        5.27       21.15      3.54 o 
   5   1   0        0.09       -1.21      2.16 o 
  -5   2   0        0.02       -2.46      3.01 o 
  -4   2   0        3.82       -0.33      2.64 o 
  -3   2   0      114.78      109.60      2.68 o 
  -2   2   0       53.13       58.81      1.69 o 
  -1   2   0        1.32        2.27      1.14 o 
   0   2   0     3634.14     4669.06     63.64 o 
   1   2   0     1436.34     1539.43     17.88 o 
   2   2   0        0.17        0.75      0.49 o 
   3   2   0      171.70      177.31      2.93 o 
   4   2   0        0.73       -1.11      1.26 o 
   5   2   0       19.57       22.77      2.54 o 
  -5   3   0       21.71       22.38      4.28 o 
  -4   3   0       97.72       90.90      5.06 o 
  -3   3   0      171.49      173.22      4.55 o 
  -2   3   0      667.92      674.00     10.02 o 
  -1   3   0      143.61      167.53      3.64 o 
   0   3   0       18.10       19.54      0.94 o 
   1   3   0      280.42      293.10      5.28 o 
   2   3   0       72.45       68.57      1.62 o 
   3   3   0       24.47       25.00      1.48 o 
   4   3   0       67.95       67.29      2.45 o 
   5   3   0        7.28        5.16      2.05 o 
  -5   4   0        3.75        2.27      4.27 o 
  -4   4   0       56.92       62.63      4.80 o 
  -3   4   0       39.86       49.53      3.54 o 
  -2   4   0       10.27       11.42      1.78 o 
  -1   4   0      293.90      341.31      4.82 o 
   0   4   0     1852.08     2437.56     27.90 o 
   1   4   0      223.61      237.91      7.77 o 
   2   4   0       50.67       45.67      2.06 o 
   3   4   0      116.38      112.33      2.68 o 
   4   4   0       48.03       50.42      2.30 o 
   5   4   0        1.55        3.47      2.46 o 
  -5   5   0       29.46       37.41      5.08 o 
  -4   5   0       73.49       86.06      5.28 o 
  -3   5   0       15.95       21.54      2.30 o 
  -2   5   0       93.06       94.48      2.58 o 
  -1   5   0      160.37      165.88      3.00 o 
   0   5   0     1942.64     2511.20     28.87 o 
   1   5   0      540.06      609.89     19.25 o 
   2   5   0      157.46      151.28      4.17 o 
   3   5   0      124.39      140.57      3.78 o 
   4   5   0      126.53      134.43      4.18 o 
   5   5   0        0.16        3.29      2.98 o 
  -4   6   0        0.19       -0.04      3.09 o 
  -3   6   0       42.92       50.17      4.18 o 
  -2   6   0        4.04        5.00      1.60 o 
  -1   6   0      742.35      923.27     11.64 o 
   0   6   0      613.05      823.08     10.24 o 
   1   6   0      271.78      295.51      8.84 o 
   2   6   0      220.83      232.70     12.14 o 
   3   6   0       38.38       77.90      6.66 o 
   5   6   0        0.71        2.41      4.76 o 
  -4   7   0       34.02       31.21      4.55 o 
  -3   7   0      140.03      130.44      5.98 o 
  -2   7   0       80.47       78.08      3.32 o 
  -1   7   0        8.03       12.76      1.41 o 
   0   7   0      164.68      213.99      3.62 o 
   1   7   0      304.45      322.94      7.02 o 
   2   7   0      256.98      267.95      8.04 o 
   3   7   0       46.85      125.02      7.25 o 
   4   7   0        6.39        5.26      3.10 o 
   5   7   0       58.52       71.00      7.90 o 
  -4   8   0       98.65       99.53      6.16 o 
  -3   8   0        3.87        5.22      3.00 o 
  -2   8   0      331.83      312.88      7.95 o 
  -1   8   0        0.79       -0.57      1.12 o 
   0   8   0      122.18      132.71      3.17 o 
   1   8   0        0.03       -1.47      1.78 o 
   2   8   0        3.99       16.25      2.95 o 
   3   8   0        7.64       13.00      3.60 o 
   4   8   0       21.06       26.52      4.14 o 
   5   8   0        0.43        2.91      5.05 o 
  -4   9   0        0.03        3.07      3.56 o 
  -3   9   0        0.03        0.69      3.07 o 
  -2   9   0        6.16        5.17      2.07 o 
  -1   9   0       99.76      105.20      4.10 o 
   0   9   0       97.80      105.95      4.11 o 
   1   9   0      134.84      134.91      4.66 o 
   2   9   0       55.89       67.34      4.50 o 
   3   9   0      105.50      100.46      5.48 o 
   4   9   0        5.90        6.34      5.55 o 
  -3  10   0        4.25        1.54      3.08 o 
  -2  10   0       31.41       29.31      4.12 o 
  -1  10   0       28.79       37.43      4.86 o 
   0  10   0      200.39      204.63      5.93 o 
   1  10   0       26.00       29.04      2.91 o 
   2  10   0       33.77       42.04      4.45 o 
   3  10   0       44.89       52.64      4.60 o 
   4  10   0        0.09        5.55      5.55 o 
  -3  11   0       19.29       22.60      7.63 o 
  -2  11   0       91.20       81.64     12.14 o 
  -1  11   0       15.79       20.41      3.99 o 
   0  11   0      152.37      152.53      5.36 o 
   1  11   0        5.67        7.55      2.44 o 
   2  11   0       14.43       18.18      5.40 o 
   3  11   0       19.87       24.81      6.44 o 
   4  11   0        0.35        0.99      5.72 o 
  -2  12   0       73.01       69.75      5.59 o 
  -1  12   0      281.83      257.92     22.90 o 
   0  12   0        0.75        5.10      6.94 o 
   1  12   0      157.58      158.51      5.76 o 
   2  12   0       55.51       69.25      8.72 o 
   3  12   0       15.03       28.64      7.57 o 
  -1  13   0       81.11       82.57      5.93 o 
   0  13   0       39.26       50.01      5.68 o 
   1  13   0       84.49      105.84     10.37 o 
   2  13   0       15.71       11.99      6.44 o 
   3  13   0        3.76        6.71      6.34 o 
   0  14   0       35.28       51.10     15.46 o 
   1  14   0       30.08       28.71      7.07 o 
   2  14   0       17.98       23.23      7.50 o 
  -2 -14   1       26.10       31.82      7.53 o 
  -1 -14   1        4.87       11.89      6.18 o 
   0 -14   1       36.73       49.95      8.33 o 
  -3 -13   1       10.59       15.30      6.90 o 
  -2 -13   1       16.30        4.46      6.08 o 
  -1 -13   1      112.79      113.67      6.42 o 
   0 -13   1       53.76       67.34      5.62 o 
   1 -13   1       43.79       49.99      5.53 o 
  -3 -12   1      245.56      248.45     14.11 o 
  -2 -12   1        2.27        7.00      5.85 o 
  -1 -12   1       88.91       88.55      6.72 o 
   0 -12   1        9.70       11.36      3.82 o 
   1 -12   1        8.57       21.51      4.24 o 
   2 -12   1        3.66        3.70      5.88 o 
  -4 -11   1       56.11       62.81      8.59 o 
  -3 -11   1        5.15       10.47      5.91 o 
  -2 -11   1        0.79        1.72      5.02 o 
  -1 -11   1        0.21       -0.09      2.05 o 
   0 -11   1      321.14      318.74      8.02 o 
   1 -11   1      259.06      246.65     10.39 o 
   2 -11   1       14.16       13.20      3.62 o 
   3 -11   1       75.89       60.53     10.08 o 
  -4 -10   1       58.42       70.80      8.19 o 
  -3 -10   1       64.88       61.42      7.73 o 
  -2 -10   1       17.07       16.72      2.77 o 
  -1 -10   1      111.17      111.71      4.47 o 
   0 -10   1       26.25       32.02      3.98 o 
   1 -10   1        0.29        4.69      3.10 o 
   2 -10   1       59.58       54.72      4.70 o 
   3 -10   1       73.64       72.93      5.40 o 
  -4  -9   1        3.92        7.93      5.81 o 
  -3  -9   1       38.76       52.86      7.14 o 
  -2  -9   1      100.06      104.40      4.23 o 
  -1  -9   1      176.65      177.30      5.40 o 
   0  -9   1      301.23      302.30      7.21 o 
   1  -9   1       35.32       38.66      2.51 o 
   2  -9   1       43.39       52.03      5.57 o 
   3  -9   1      158.70      158.09      7.02 o 
   4  -9   1        0.36        2.79      5.09 o 
  -5  -8   1        0.60        4.69      4.99 o 
  -4  -8   1       21.49       31.12      6.54 o 
  -3  -8   1      149.68      146.77      6.30 o 
  -2  -8   1        0.07        1.80      1.78 o 
  -1  -8   1       65.72       67.77      3.29 o 
   0  -8   1      116.88      127.89      3.16 o 
   1  -8   1       51.17       51.42      2.14 o 
   2  -8   1       55.59       65.19      3.31 o 
   3  -8   1        4.41        3.53      2.91 o 
   4  -8   1        0.32        3.58      4.24 o 
  -5  -7   1        2.97        3.87      4.86 o 
  -4  -7   1        3.37        0.56      2.68 o 
  -3  -7   1      457.50      453.32     12.01 o 
  -2  -7   1       27.17       31.97      2.54 o 
  -1  -7   1        0.91        1.62      1.42 o 
   0  -7   1      194.64      230.23      3.49 o 
   1  -7   1      239.53      269.67      4.93 o 
   2  -7   1       44.90       46.73      2.52 o 
   3  -7   1       90.31       87.04      5.11 o 
   4  -7   1        0.82        4.45      3.37 o 
  -5  -6   1        3.59        8.49      5.05 o 
  -4  -6   1     1066.15     1068.36     19.54 o 
  -3  -6   1      580.96      593.71     16.61 o 
  -2  -6   1       33.79       36.66      2.46 o 
  -1  -6   1      146.39      163.31      4.32 o 
   0  -6   1        0.51        1.03      0.80 o 
   1  -6   1       63.75      112.66      5.16 o 
   2  -6   1       49.24       50.92      2.08 o 
   3  -6   1      122.16      125.39      5.59 o 
   4  -6   1       38.12       45.44      4.76 o 
  -5  -5   1       27.91       21.05      5.42 o 
  -4  -5   1       45.47       48.18      3.47 o 
  -3  -5   1      417.06      409.95      6.67 o 
  -2  -5   1       86.22       94.59      2.63 o 
  -1  -5   1      363.56      394.44      9.48 o 
   0  -5   1       82.59       98.51      2.12 o 
   1  -5   1      253.13      306.54      4.63 o 
   2  -5   1      217.84      223.62      4.25 o 
   3  -5   1        0.30        0.53      2.30 o 
   4  -5   1      179.16      182.08      7.16 o 
   5  -5   1        0.18       -1.46      4.10 o 
  -5  -4   1       81.52       78.46      5.83 o 
  -4  -4   1       98.18       99.88      2.93 o 
  -3  -4   1      179.71      183.33      3.52 o 
  -2  -4   1      264.68      262.27      3.99 o 
  -1  -4   1       53.39       45.81      1.89 o 
   0  -4   1      194.68      232.27      3.42 o 
   1  -4   1      212.71      231.33      3.63 o 
   2  -4   1      308.07      321.94      5.31 o 
   3  -4   1      330.59      330.03      8.75 o 
   4  -4   1        0.07        0.41      2.78 o 
   5  -4   1        5.59        5.11      5.99 o 
  -5  -3   1        6.62        4.94      2.86 o 
  -4  -3   1       10.19       10.10      1.56 o 
  -3  -3   1       28.71       29.75      1.60 o 
  -2  -3   1        0.57        0.03      0.67 o 
  -1  -3   1      154.23      151.39      4.96 o 
   0  -3   1      712.30      861.95     10.23 o 
   1  -3   1      226.06      263.40      3.83 o 
   2  -3   1       55.27       89.75      5.92 o 
   3  -3   1        0.33        5.08      1.51 o 
   4  -3   1       28.32       34.52      3.92 o 
   5  -3   1       12.71        9.76      3.80 o 
  -5  -2   1       34.28       34.30      3.35 o 
  -4  -2   1       25.01       24.77      1.63 o 
  -3  -2   1       37.66       35.94      1.87 o 
  -2  -2   1       52.85       49.94      1.84 o 
  -1  -2   1      309.83      274.74      3.63 o 
   0  -2   1     1472.87     1824.44     22.23 o 
   1  -2   1      167.73      175.57      3.13 o 
   2  -2   1      131.84      138.03      2.31 o 
   3  -2   1       49.86       52.27      1.84 o 
   4  -2   1      119.22      108.85      5.21 o 
   5  -2   1        1.78       -0.86      3.35 o 
  -5  -1   1        3.04        2.40      2.33 o 
  -4  -1   1      328.99      315.38      5.97 o 
  -3  -1   1      317.57      321.44      4.72 o 
  -2  -1   1      139.83      145.39      2.97 o 
  -1  -1   1      923.16      940.86     12.01 o 
   0  -1   1     1008.31     1257.09     26.77 o 
   1  -1   1      235.24      270.57     12.76 o 
   2  -1   1      293.44      304.48      3.91 o 
   3  -1   1        9.02        9.52      1.16 o 
   4  -1   1       25.44       25.67      2.31 o 
   5  -1   1       56.88       57.75      5.09 o 
  -5   0   1       25.30       21.68      3.74 o 
  -4   0   1       89.68       89.92      3.18 o 
  -3   0   1      220.52      209.30      3.78 o 
  -2   0   1      847.42      813.03      9.42 o 
  -1   0   1      100.09       95.27      1.80 o 
   0   0   1      170.50       91.75      3.27 o 
   1   0   1     1363.04     1323.89     17.27 o 
   2   0   1      143.38      152.16      2.54 o 
   3   0   1       59.15       73.70      2.04 o 
   4   0   1       44.92       48.67      2.75 o 
   5   0   1       10.88       14.65      2.94 o 
  -5   1   1       26.98       23.35      4.17 o 
  -4   1   1       17.30       16.88      3.15 o 
  -3   1   1       77.70       77.23      2.26 o 
  -2   1   1      299.83      330.96      4.43 o 
  -1   1   1      722.62      757.06     13.47 o 
   0   1   1      358.27      342.22     28.45 o 
   1   1   1     2594.31     2566.51     33.74 o 
   2   1   1      836.04      812.07      9.39 o 
   3   1   1      266.75      282.31      4.60 o 
   4   1   1       21.45       26.18      2.23 o 
   5   1   1       13.42       11.35      2.74 o 
  -5   2   1        7.38        6.05      3.56 o 
  -4   2   1        2.73       -0.09      3.09 o 
  -3   2   1       18.06       20.50      1.62 o 
  -2   2   1        5.54       10.20      2.97 o 
  -1   2   1      490.03      557.99      8.64 o 
   0   2   1     1744.56     2176.96     28.06 o 
   1   2   1       24.20       27.24      2.27 o 
   2   2   1      988.69     1017.29     11.54 o 
   3   2   1      888.18      882.56      9.76 o 
   4   2   1       21.83       22.45      2.05 o 
   5   2   1       15.63       17.11      2.44 o 
  -5   3   1       26.78       30.04      4.54 o 
  -4   3   1        9.07       13.37      3.17 o 
  -3   3   1       13.84       15.11      1.96 o 
  -2   3   1       89.31       79.65      2.06 o 
  -1   3   1     1295.44     1508.56     25.27 o 
   0   3   1      469.55      505.61      6.24 o 
   1   3   1      196.15      215.94      7.29 o 
   2   3   1      134.27      123.94      2.21 o 
   3   3   1       40.21       39.32      1.45 o 
   4   3   1       64.16       63.26      3.04 o 
   5   3   1        0.60       -0.22      2.32 o 
  -5   4   1        9.71       12.41      3.86 o 
  -4   4   1        0.60       -1.85      2.71 o 
  -3   4   1        1.07        3.26      3.11 o 
  -2   4   1       88.94       94.23      2.62 o 
  -1   4   1      450.73      505.79      6.63 o 
   0   4   1       47.78       43.41      1.31 o 
   1   4   1        0.28       -1.59      0.83 o 
   2   4   1       29.30       28.25      1.49 o 
   3   4   1        2.89        8.22      1.12 o 
   4   4   1        7.79       10.46      1.93 o 
   5   4   1       46.62       53.85      5.00 o 
  -5   5   1        0.72       -1.01      4.22 o 
  -4   5   1      157.63      141.68      6.40 o 
  -3   5   1       99.12      100.03      4.29 o 
  -2   5   1       26.39       31.44      2.20 o 
  -1   5   1      123.41      134.93      2.64 o 
   0   5   1       52.85       50.61      1.49 o 
   1   5   1      484.97      518.70      9.46 o 
   2   5   1      374.69      393.00     13.06 o 
   3   5   1      274.05      272.27      6.53 o 
   4   5   1      129.35      128.71      4.76 o 
   5   5   1        0.09        0.00      2.95 o 
  -4   6   1        4.27        4.50      3.36 o 
  -3   6   1       45.83       47.26      5.52 o 
  -2   6   1       48.92       54.30      2.79 o 
  -1   6   1      196.14      212.98      3.68 o 
   0   6   1      557.47      655.64      8.40 o 
   1   6   1       13.70       14.71      1.79 o 
   2   6   1      812.81      824.33     18.30 o 
   3   6   1        8.03       15.13      2.88 o 
   4   6   1       22.16       31.61      3.19 o 
   5   6   1       37.08       33.79      4.50 o 
  -4   7   1       33.41       37.30      4.88 o 
  -3   7   1       40.18       40.62      4.41 o 
  -2   7   1       12.77       21.78      2.19 o 
  -1   7   1       51.27       55.10      2.20 o 
   0   7   1      160.03      179.85      3.22 o 
   1   7   1       25.18       27.23      2.35 o 
   2   7   1      990.93     1000.39     22.48 o 
   3   7   1     1803.98     1816.36     49.38 o 
   4   7   1        4.93        6.43      2.53 o 
   5   7   1       31.24       42.88      7.10 o 
  -4   8   1       18.76       20.46      4.33 o 
  -3   8   1       37.56       34.75      5.21 o 
  -2   8   1       71.83       75.34      3.99 o 
  -1   8   1      140.92      156.18      4.31 o 
   0   8   1        7.12       10.50      1.41 o 
   1   8   1       48.26       50.30      4.74 o 
   2   8   1     1011.52     1008.68     22.50 o 
   3   8   1        0.01        3.06      2.59 o 
   4   8   1        9.64       18.94      3.70 o 
   5   8   1        6.72        8.09      5.42 o 
  -4   9   1        1.91       -0.60      3.38 o 
  -3   9   1       28.38       26.43      3.89 o 
  -2   9   1       13.11       12.46      2.73 o 
  -1   9   1       85.93       87.63      3.46 o 
   0   9   1       86.19       95.84      3.92 o 
   1   9   1        7.98        7.05      2.65 o 
   2   9   1      152.60      156.13      6.69 o 
   3   9   1       17.70       30.54      3.93 o 
   4   9   1        0.33        3.91      3.06 o 
  -3  10   1       18.82       20.50      4.00 o 
  -2  10   1       42.89       47.44      5.34 o 
  -1  10   1      159.42      148.51      6.64 o 
   0  10   1      244.32      247.53      6.61 o 
   1  10   1      113.41      118.87      4.58 o 
   2  10   1       33.76       44.51      4.74 o 
   3  10   1       19.49       26.88      4.00 o 
   4  10   1        6.58       11.37      5.91 o 
  -3  11   1       30.57       33.43      8.62 o 
  -2  11   1        0.29        2.53      3.14 o 
  -1  11   1        1.51        6.33      3.20 o 
   0  11   1       28.47       30.39      4.07 o 
   1  11   1        5.43        6.71      3.23 o 
   2  11   1       92.76      106.68      6.10 o 
   3  11   1       98.63       95.44      8.34 o 
   4  11   1        4.95       20.95      6.94 o 
  -2  12   1      108.25       96.99      7.93 o 
  -1  12   1       90.35       89.63      6.06 o 
   0  12   1        0.29        3.67      3.29 o 
   1  12   1        4.92        8.68      5.50 o 
   2  12   1        3.86        9.26      3.81 o 
   3  12   1       37.33       44.11      8.19 o 
  -1  13   1        0.82        9.27      4.69 o 
   0  13   1       89.01       98.27      6.34 o 
   1  13   1       25.28       40.91      4.93 o 
   2  13   1      272.15      280.20     14.93 o 
   3  13   1       11.11       13.74      6.81 o 
   0  14   1       53.66       75.66     10.70 o 
   1  14   1        8.16       12.29      6.11 o 
   2  14   1        3.12       11.56      6.24 o 
  -1 -14   2       26.65       33.22      4.76 o 
   0 -14   2        9.45       10.84      6.28 o 
  -2 -13   2       27.14       27.85      7.20 o 
  -1 -13   2       34.27       21.12      4.82 o 
   0 -13   2        0.11       -1.32      4.99 o 
   1 -13   2       34.58       39.44      5.02 o 
  -3 -12   2        1.39        2.78      5.62 o 
  -2 -12   2       47.12       45.73      4.96 o 
  -1 -12   2       67.16       62.51      5.34 o 
   0 -12   2      179.57      162.36      5.72 o 
   1 -12   2        0.77        8.36      3.60 o 
   2 -12   2        3.38        4.59      6.54 o 
  -4 -11   2        0.09       11.60      6.38 o 
  -3 -11   2       51.44       45.96      7.70 o 
  -2 -11   2      196.90      185.02      7.55 o 
  -1 -11   2        0.44       -0.08      2.01 o 
   0 -11   2      280.92      274.58      7.76 o 
   1 -11   2      136.03      140.97     11.99 o 
   2 -11   2        2.74        2.44      5.88 o 
   3 -11   2        6.16        5.65      6.74 o 
  -4 -10   2        9.23       10.87      6.15 o 
  -3 -10   2       20.75       15.00      5.78 o 
  -2 -10   2        0.06       -0.63      2.58 o 
  -1 -10   2       77.25       59.35      3.97 o 
   0 -10   2        6.55        1.08      1.96 o 
   1 -10   2      191.05      190.43      5.70 o 
   2 -10   2       91.33       88.71      5.48 o 
   3 -10   2        0.16        1.26      4.26 o 
  -4  -9   2       25.94       31.55      6.94 o 
  -3  -9   2       12.72       10.64      5.39 o 
  -2  -9   2       30.00       33.67      2.92 o 
  -1  -9   2      289.27      265.70      6.67 o 
   0  -9   2       29.37       30.82      2.78 o 
   1  -9   2       35.99       40.60      2.61 o 
   2  -9   2       24.00       28.50      3.19 o 
   3  -9   2      496.81      483.83     12.42 o 
   4  -9   2      160.22      140.19      7.15 o 
  -5  -8   2        0.82        6.99      3.81 o 
  -4  -8   2       53.86       69.71      8.06 o 
  -3  -8   2        9.98       13.15      5.15 o 
  -2  -8   2      205.89      194.87      5.46 o 
  -1  -8   2      227.66      223.07      5.74 o 
   0  -8   2      141.06      151.78      3.94 o 
   1  -8   2       33.52       40.47      2.03 o 
   2  -8   2       14.03       17.49      4.03 o 
   3  -8   2        3.11        4.26      3.03 o 
   4  -8   2       45.78       50.75      5.13 o 
  -5  -7   2       16.18       21.57      6.01 o 
  -4  -7   2        0.05       -1.60      3.25 o 
  -3  -7   2        2.92        9.71      2.20 o 
  -2  -7   2        0.04       -1.87      1.32 o 
  -1  -7   2      196.46      186.99      4.90 o 
   0  -7   2        0.22       -0.89      0.98 o 
   1  -7   2      632.32      690.75      9.25 o 
   2  -7   2        8.60       10.79      1.44 o 
   3  -7   2      279.27      283.18      8.50 o 
   4  -7   2        4.20        4.08      3.30 o 
  -5  -6   2        1.22        5.29      4.92 o 
  -4  -6   2        0.31        8.89      4.92 o 
  -3  -6   2      319.34      317.49      7.91 o 
  -2  -6   2       81.28       81.05      2.33 o 
  -1  -6   2      329.92      383.55      6.57 o 
   0  -6   2        2.51        0.39      0.68 o 
   1  -6   2      289.66      314.29      4.56 o 
   2  -6   2      428.87      435.94      6.93 o 
   3  -6   2       36.97       45.38      4.54 o 
   4  -6   2       34.38       40.82      4.55 o 
  -4  -5   2      101.02      110.66      4.51 o 
  -3  -5   2       71.96       70.37      2.93 o 
  -2  -5   2      247.81      252.64      4.38 o 
  -1  -5   2      711.73      878.96     11.56 o 
   0  -5   2     1118.52     1444.06     15.87 o 
   1  -5   2      167.39      197.68      3.45 o 
   2  -5   2       90.08       97.83      2.55 o 
   3  -5   2        8.24       11.18      2.83 o 
   4  -5   2       10.73       17.49      3.59 o 
   5  -5   2        2.12        5.67      3.70 o 
  -5  -4   2       14.66       14.77      4.86 o 
  -4  -4   2       91.48      101.28      4.04 o 
  -3  -4   2       75.49       72.75      2.22 o 
  -2  -4   2      239.56      236.72      3.44 o 
  -1  -4   2     3395.83     3689.99     91.52 o 
   0  -4   2      308.57      356.91      4.43 o 
   1  -4   2      135.87      160.74      2.76 o 
   2  -4   2       15.01       27.00      2.60 o 
   3  -4   2      367.45      383.68      8.90 o 
   4  -4   2       56.49       58.31      4.78 o 
   5  -4   2       16.34       14.99      4.06 o 
  -5  -3   2       34.61       37.41      3.35 o 
  -4  -3   2       38.20       43.30      2.10 o 
  -3  -3   2       44.08       39.34      2.04 o 
  -2  -3   2       63.10       56.01      1.64 o 
  -1  -3   2     1491.39     1582.14     23.51 o 
   0  -3   2      407.90      470.87      6.44 o 
   1  -3   2       39.45       39.98      1.46 o 
   2  -3   2      487.73      506.82      6.90 o 
   3  -3   2      264.16      256.30      5.99 o 
   4  -3   2        8.32        8.35      3.00 o 
   5  -3   2        0.85       -2.79      3.77 o 
  -5  -2   2       12.82       12.68      2.71 o 
  -4  -2   2       18.53       20.90      1.86 o 
  -3  -2   2       38.28       38.73      2.49 o 
  -2  -2   2       45.70       40.52      2.34 o 
  -1  -2   2        5.19        3.37      0.74 o 
   0  -2   2      716.96      821.35      9.50 o 
   1  -2   2     1292.65     1450.66     16.10 o 
   2  -2   2      375.07      388.82      4.81 o 
   3  -2   2      216.60      214.27      4.21 o 
   4  -2   2       30.32       35.79      3.24 o 
   5  -2   2      153.58      140.52      6.70 o 
  -5  -1   2        1.79       -0.67      2.68 o 
  -4  -1   2       72.66       74.06      2.62 o 
  -3  -1   2        0.04       -0.98      0.97 o 
  -2  -1   2      374.94      367.03      5.80 o 
  -1  -1   2     2954.70     2864.69     38.97 o 
   0  -1   2       22.13       28.67      1.03 o 
   1  -1   2       50.55       64.19      1.62 o 
   2  -1   2      123.01      123.61      2.13 o 
   3  -1   2       35.95       39.35      1.97 o 
   4  -1   2        0.51        0.15      1.61 o 
   5  -1   2        0.71        3.84      2.53 o 
  -5   0   2        4.54        8.23      4.97 o 
  -4   0   2       96.60       96.58      3.32 o 
  -3   0   2       25.53       26.50      1.75 o 
  -2   0   2      630.21      638.88      9.13 o 
  -1   0   2      125.15      119.77      2.29 o 
   0   0   2     2600.00     2591.25     54.01 o 
   1   0   2      624.20      615.25      7.70 o 
   2   0   2       56.65       55.91      1.51 o 
   3   0   2      131.94      125.52      2.76 o 
   4   0   2       59.91       54.87      2.71 o 
   5   0   2        0.92        0.16      2.47 o 
  -5   1   2        1.57        1.48      3.11 o 
  -4   1   2       33.54       36.49      3.76 o 
  -3   1   2      112.30      114.62      3.27 o 
  -2   1   2      531.89      537.49      7.10 o 
  -1   1   2    32137.52    32499.21    414.91 o 
   0   1   2      640.55      635.35     13.61 o 
   1   1   2      456.51      420.36      6.66 o 
   2   1   2      175.73      175.77      2.52 o 
   3   1   2      191.76      200.53      3.29 o 
   4   1   2       30.33       30.58      2.37 o 
   5   1   2        0.45       -1.44      1.93 o 
  -5   2   2        4.22       -3.08      4.19 o 
  -4   2   2        2.10       -0.33      3.41 o 
  -3   2   2       50.76       48.60      2.98 o 
  -2   2   2     1686.57     1830.81     24.44 o 
  -1   2   2      464.78      517.12      7.82 o 
   0   2   2     2678.00     2975.17     42.27 o 
   1   2   2      500.45      464.62      6.48 o 
   2   2   2      215.35      211.05      2.91 o 
   4   2   2        0.64        1.13      1.48 o 
   5   2   2        0.16        0.38      1.91 o 
  -5   3   2        0.10       -4.87      3.14 o 
  -4   3   2       53.76       61.19      5.91 o 
  -3   3   2       15.38       15.51      2.01 o 
  -2   3   2       43.86       41.27      2.16 o 
  -1   3   2      787.51      892.76     12.29 o 
   0   3   2      881.81     1061.58     14.06 o 
   1   3   2        6.15        4.97      1.15 o 
   2   3   2      463.77      467.61      7.63 o 
   3   3   2        0.52        1.24      0.84 o 
   4   3   2       87.46       86.72      3.47 o 
   5   3   2       85.59       83.53      3.82 o 
  -5   4   2       30.87       30.35      7.20 o 
  -4   4   2       48.83       47.39      5.79 o 
  -3   4   2      326.92      319.26      7.82 o 
  -2   4   2       37.79       37.87      2.22 o 
  -1   4   2        0.22       -0.12      0.85 o 
   0   4   2      510.09      588.73      7.35 o 
   1   4   2       80.67       87.16      3.61 o 
   2   4   2       41.69       38.18      1.70 o 
   3   4   2      179.87      175.40      3.39 o 
   4   4   2       11.39        8.86      2.18 o 
   5   4   2       22.72       24.51      5.45 o 
  -5   5   2        9.15       11.50      4.81 o 
  -4   5   2        0.01       -3.63      5.29 o 
  -3   5   2        2.31        1.41      1.96 o 
  -2   5   2      213.94      221.26      5.18 o 
  -1   5   2      679.48      737.06      9.35 o 
   0   5   2      196.26      202.77      3.18 o 
   1   5   2       68.37       57.63      3.90 o 
   2   5   2      178.97      190.82      4.81 o 
   3   5   2       26.44       43.46      2.79 o 
   4   5   2       14.83       25.34      2.79 o 
   5   5   2        0.56       -3.50      3.68 o 
  -4   6   2       17.63       15.47      3.85 o 
  -3   6   2       10.70        7.79      2.49 o 
  -2   6   2       63.84       59.43      2.89 o 
  -1   6   2      602.36      711.80      9.98 o 
   0   6   2      314.76      352.00      5.02 o 
   1   6   2      301.41      289.97      6.30 o 
   2   6   2      121.19      155.18      4.52 o 
   3   6   2      367.64      338.21      9.66 o 
   4   6   2        0.00        4.33      2.26 o 
   5   6   2        1.45        8.71      3.34 o 
  -4   7   2       12.59       10.84      3.77 o 
  -3   7   2        2.17       -0.63      2.24 o 
  -2   7   2      369.83      377.36      7.77 o 
  -1   7   2      185.28      219.79      5.08 o 
   0   7   2       80.00       96.55      2.25 o 
   1   7   2      328.75      342.21      9.48 o 
   4   7   2        5.29        7.09      2.53 o 
   5   7   2        9.94       11.95      7.80 o 
  -4   8   2       35.09       34.77      4.76 o 
  -3   8   2        7.06        6.09      2.72 o 
  -2   8   2        3.61        4.62      2.06 o 
  -1   8   2       44.16       53.45      2.80 o 
   0   8   2      345.42      370.05      6.76 o 
   1   8   2      128.13      129.75      5.82 o 
   2   8   2      349.43      431.31     11.84 o 
   3   8   2       24.86       31.31      3.89 o 
   4   8   2      170.40      177.01      6.03 o 
   5   8   2        5.58        1.92      5.15 o 
  -4   9   2        2.75        5.99      3.64 o 
  -3   9   2      128.14      120.78     14.83 o 
  -2   9   2        1.25        0.80      2.16 o 
  -1   9   2       52.18       47.51      2.80 o 
   0   9   2       10.81       10.03      2.11 o 
   1   9   2       73.86       77.62      9.52 o 
   2   9   2       19.78       29.15      4.00 o 
   3   9   2       14.47       13.46      3.54 o 
   4   9   2        0.09        1.84      2.52 o 
  -3  10   2        0.19       -3.84      2.87 o 
  -2  10   2       37.39       39.37      5.06 o 
  -1  10   2       35.05       38.25      4.40 o 
   0  10   2       33.11       42.01      3.74 o 
   1  10   2      103.21      104.75      6.79 o 
   2  10   2      162.46      170.97     17.44 o 
   3  10   2        8.97       10.52      3.59 o 
   4  10   2       42.73       44.14      6.46 o 
  -3  11   2       10.77        5.95      6.24 o 
  -2  11   2       14.49       18.25      3.83 o 
  -1  11   2       68.64       78.85      7.93 o 
   0  11   2       24.61       33.69     12.41 o 
   1  11   2       21.46       28.14      5.12 o 
   2  11   2       58.03       71.44      5.39 o 
   3  11   2        1.91       12.46      3.67 o 
   4  11   2        9.93       11.23      6.38 o 
  -2  12   2       15.71       15.21      3.94 o 
  -1  12   2      123.32      111.76      6.52 o 
   0  12   2        9.69       16.18      9.14 o 
   1  12   2        3.26        8.63      6.08 o 
   2  12   2       37.57       46.44      7.66 o 
   3  12   2        0.02        2.15      5.65 o 
  -1  13   2        4.40        8.99      6.66 o 
   0  13   2       64.43       70.55      5.86 o 
   1  13   2       35.34       51.22     11.41 o 
   2  13   2       40.66       79.23      5.79 o 
   3  13   2       22.23       30.59      7.37 o 
   0  14   2       80.41       98.78     14.95 o 
   1  14   2       31.85       71.16      7.04 o 
   2  14   2       12.75        6.28      6.31 o 
  -1 -14   3        0.73        3.60      3.33 o 
   0 -14   3       94.97      113.75     10.01 o 
  -2 -13   3        4.19        3.64      3.27 o 
  -1 -13   3       60.34       64.32      5.55 o 
   0 -13   3        4.06        5.07      3.05 o 
   1 -13   3       21.00       41.83      6.94 o 
  -3 -12   3       18.57       15.20      6.64 o 
  -2 -12   3      123.04      122.76      6.67 o 
  -1 -12   3       52.07       47.13      8.11 o 
   0 -12   3       22.04       27.95      3.90 o 
   1 -12   3       51.55       58.15      5.43 o 
   2 -12   3        1.77       15.20      7.07 o 
  -4 -11   3      132.74      131.23     10.51 o 
  -3 -11   3        1.72        2.15      5.72 o 
  -2 -11   3       53.79       50.09      4.81 o 
  -1 -11   3       42.68       37.55      4.12 o 
   0 -11   3       11.83       18.61      3.15 o 
   1 -11   3        5.35        9.88      3.62 o 
   2 -11   3       34.49       39.65      8.26 o 
   3 -11   3       51.04       42.26      9.35 o 
  -4 -10   3        3.96        6.61      6.18 o 
  -3 -10   3        3.06        7.50      5.25 o 
  -2 -10   3        2.80        2.00      2.73 o 
  -1 -10   3      500.19      426.89     10.43 o 
   0 -10   3      426.55      352.33      8.27 o 
   1 -10   3        4.66        6.71      2.19 o 
   2 -10   3      226.62      209.53     12.79 o 
   3 -10   3        9.53       11.33      7.10 o 
  -4  -9   3       35.09       34.79      7.20 o 
  -3  -9   3       14.47       14.90      5.52 o 
  -2  -9   3      178.72      153.87      6.38 o 
  -1  -9   3      176.68      149.20      4.81 o 
   0  -9   3       13.75       13.94      2.70 o 
   1  -9   3      104.28      106.86      4.89 o 
   2  -9   3       91.77       99.94     11.09 o 
   3  -9   3      249.86      265.57     13.15 o 
   4  -9   3       21.43       28.95      9.59 o 
  -4  -8   3       26.78       30.82      6.81 o 
  -3  -8   3       73.98       69.84      7.24 o 
  -2  -8   3       34.13       36.94      2.77 o 
  -1  -8   3      342.82      294.58      6.83 o 
   0  -8   3       29.88       25.51      2.07 o 
   1  -8   3       71.56       78.20      2.53 o 
   2  -8   3      237.11      256.77      5.20 o 
   3  -8   3        7.18       10.05      3.27 o 
   4  -8   3        6.74        5.20      5.63 o 
  -5  -7   3       18.79       18.58      3.67 o 
  -4  -7   3       70.90       67.43      5.25 o 
  -3  -7   3        7.18       10.39      3.27 o 
  -2  -7   3       42.28       46.52      2.42 o 
  -1  -7   3       98.75      101.60      2.91 o 
   0  -7   3      166.89      157.73      3.89 o 
   1  -7   3       49.58       50.06      2.04 o 
   2  -7   3        8.79        8.73      1.41 o 
   3  -7   3       12.09       18.29      3.26 o 
   4  -7   3       24.39       22.72      5.15 o 
  -5  -6   3        5.18        5.90      3.56 o 
  -4  -6   3      133.54      126.23      6.09 o 
  -3  -6   3        9.47       16.05      2.33 o 
  -2  -6   3        3.07        1.71      0.94 o 
  -1  -6   3       92.06       95.52      2.67 o 
   0  -6   3      428.22      458.64      7.68 o 
   1  -6   3       18.27       22.16      1.34 o 
   2  -6   3      297.86      302.50      5.08 o 
   3  -6   3        2.76        4.34      2.61 o 
   4  -6   3        0.06       -3.70      2.92 o 
  -5  -5   3      432.46      463.96     17.74 o 
  -4  -5   3      204.84      207.28      8.94 o 
  -3  -5   3        3.69        3.03      1.80 o 
  -2  -5   3       33.36       32.69      2.08 o 
  -1  -5   3       52.77       60.13      2.14 o 
   0  -5   3      177.93      232.09      3.90 o 
   1  -5   3       12.05       15.46      1.12 o 
   2  -5   3      258.38      277.47      4.62 o 
   3  -5   3      194.48      189.15      5.05 o 
   4  -5   3        1.71        1.37      2.97 o 
   5  -5   3        0.80        3.79      3.57 o 
  -5  -4   3       42.73       44.37      6.21 o 
  -4  -4   3      139.48      137.31      4.20 o 
  -3  -4   3      105.52      107.79      2.70 o 
  -2  -4   3       71.68       61.85      1.80 o 
  -1  -4   3        3.00        8.70      1.04 o 
   0  -4   3      400.88      463.26      6.55 o 
   1  -4   3      762.84      850.66     11.46 o 
   2  -4   3       27.50       31.04      1.57 o 
   3  -4   3      278.53      302.70      6.53 o 
   4  -4   3        5.05        4.02      2.96 o 
   5  -4   3       11.80        9.97      3.88 o 
  -4  -3   3       39.79       42.78      2.48 o 
  -3  -3   3       69.21       65.14      3.03 o 
  -2  -3   3      214.88      221.85      3.87 o 
  -1  -3   3      101.73       84.30      1.84 o 
   0  -3   3      678.74      730.60      8.69 o 
   1  -3   3      782.96      882.40     10.08 o 
   2  -3   3      433.08      475.99      6.11 o 
   3  -3   3        5.43       12.10      1.57 o 
   4  -3   3       36.03       40.04      4.35 o 
   5  -3   3       22.84       21.30      4.30 o 
  -5  -2   3        8.56        9.11      3.13 o 
  -4  -2   3        7.57        7.46      1.55 o 
  -3  -2   3        0.16       -0.72      1.23 o 
  -2  -2   3      212.52      211.75      3.72 o 
  -1  -2   3      453.79      413.52      8.49 o 
   0  -2   3      179.48      204.91      2.93 o 
   1  -2   3      265.90      299.08      4.03 o 
   2  -2   3        5.06        9.41      1.07 o 
   3  -2   3       78.74       77.81      2.55 o 
   4  -2   3        9.06        9.22      2.09 o 
   5  -2   3        5.56        9.67      3.70 o 
  -5  -1   3       13.03       11.77      3.50 o 
  -4  -1   3        3.21        1.19      1.37 o 
  -3  -1   3        3.00        2.16      1.43 o 
  -2  -1   3       54.15       56.20      1.87 o 
  -1  -1   3      549.92      480.57      7.05 o 
   1  -1   3      725.57      750.29      9.37 o 
   2  -1   3      177.72      174.02      3.25 o 
   3  -1   3      339.44      325.67      6.66 o 
   4  -1   3       33.50       32.49      2.51 o 
   5  -1   3       69.89       66.01      4.13 o 
  -5   0   3      110.51      107.67      6.99 o 
  -4   0   3       72.68       73.51      3.94 o 
  -3   0   3      121.58      122.12      2.81 o 
  -2   0   3      292.35      293.15      4.55 o 
  -1   0   3      395.75      371.84      6.07 o 
   0   0   3      460.24      412.47      9.13 o 
   1   0   3     1009.16      995.34     14.48 o 
   2   0   3       27.27       28.91      1.43 o 
   3   0   3       35.81       35.48      2.03 o 
   4   0   3      118.62      107.84      3.51 o 
   5   0   3       13.20        9.82      2.88 o 
  -5   1   3       33.53       27.59      5.12 o 
  -4   1   3       33.09       34.07      3.30 o 
  -3   1   3      147.86      143.40      4.09 o 
  -2   1   3       52.98       47.96      1.60 o 
  -1   1   3     1327.18     1380.30     20.11 o 
   0   1   3     1179.08     1101.56     18.16 o 
   1   1   3        9.19        7.95      1.01 o 
   2   1   3      393.05      410.74      5.26 o 
   3   1   3       58.25       60.08      2.39 o 
   4   1   3       56.00       57.54      3.04 o 
   5   1   3       26.82       31.80      3.11 o 
  -5   2   3        5.02       -1.02      5.13 o 
  -4   2   3       18.27       19.20      2.92 o 
  -3   2   3       95.27      100.26      3.52 o 
  -2   2   3     1114.68     1141.40     15.90 o 
  -1   2   3      928.15      997.49     13.52 o 
   0   2   3     2422.93     2588.16     41.88 o 
   1   2   3     1323.07     1240.69     15.78 o 
   2   2   3      536.60      565.73      7.33 o 
   3   2   3        6.77       11.68      1.36 o 
   4   2   3       64.11       61.73      3.11 o 
   5   2   3        0.62       -0.62      2.61 o 
  -5   3   3        0.99       -0.03      3.28 o 
  -4   3   3        2.34       -0.62      3.68 o 
  -3   3   3        5.40        8.27      1.80 o 
  -2   3   3       34.00       42.00      2.24 o 
  -1   3   3      998.17     1098.14     14.94 o 
   0   3   3       26.38       31.88      1.54 o 
   1   3   3     1767.77     1871.64     62.95 o 
   2   3   3     2078.39     2103.64     24.52 o 
   3   3   3       32.88       34.50      1.64 o 
   4   3   3       47.78       48.85      3.18 o 
   5   3   3        0.51        5.63      2.44 o 
  -5   4   3        0.97        4.41      6.02 o 
  -4   4   3        0.43        1.26      3.81 o 
  -3   4   3       12.46       12.36      2.40 o 
  -2   4   3      627.79      671.91     11.38 o 
  -1   4   3      199.47      204.37      3.89 o 
   0   4   3       70.45       81.07      2.30 o 
   1   4   3      129.79      122.41      4.63 o 
   2   4   3       32.01       32.94      1.42 o 
   3   4   3       88.53       85.12      2.62 o 
   4   4   3       18.77       22.17      2.67 o 
   5   4   3       93.97       94.54      4.99 o 
  -5   5   3        0.47       -3.75      3.10 o 
  -4   5   3        2.35        7.10      4.32 o 
  -3   5   3        5.18        4.96      2.20 o 
  -2   5   3      140.00      147.71      4.13 o 
  -1   5   3       51.26       52.01      2.06 o 
   0   5   3        1.00       -0.92      1.05 o 
   1   5   3        3.56        2.64      1.38 o 
   2   5   3        4.11        4.56      2.76 o 
   3   5   3       14.61       14.36      2.24 o 
   4   5   3       54.11       56.24      3.47 o 
   5   5   3       20.69       22.52      4.19 o 
  -4   6   3       25.33       29.53      5.63 o 
  -3   6   3        1.75        5.23      2.29 o 
  -2   6   3       52.34       51.80      2.86 o 
  -1   6   3      113.71      120.52      3.36 o 
   0   6   3      346.37      366.43      6.62 o 
   1   6   3      343.44      364.08      7.61 o 
   2   6   3      375.94      353.54     11.48 o 
   3   6   3      129.22      136.98      4.52 o 
   4   6   3        0.22       -0.28      2.50 o 
   5   6   3        0.96        2.44      3.16 o 
  -4   7   3        8.38        6.39      4.62 o 
  -3   7   3        1.00       -0.11      2.11 o 
  -2   7   3       88.12       87.84      3.51 o 
  -1   7   3      326.89      321.75      6.56 o 
   0   7   3       16.98       21.60      2.01 o 
   1   7   3      966.75      973.94     17.48 o 
   2   7   3       25.14       35.31      6.31 o 
   3   7   3        7.18       18.47      6.49 o 
   4   7   3       75.68       70.97      4.94 o 
   5   7   3        8.36       11.22      3.75 o 
  -4   8   3       20.56       20.83      4.13 o 
  -3   8   3        1.55        3.01      3.54 o 
  -2   8   3       50.50       51.02      3.96 o 
  -1   8   3       71.20       70.96      4.50 o 
   0   8   3        0.06       -1.70      1.67 o 
   1   8   3      903.20      910.23     29.59 o 
   2   8   3     1814.69     1776.61     37.26 o 
   3   8   3        8.06       10.03      3.15 o 
   4   8   3       26.28       47.54      8.32 o 
   5   8   3        4.07        4.04      4.10 o 
  -3   9   3       10.75       10.70      3.00 o 
  -2   9   3       48.43       49.45      3.75 o 
  -1   9   3       24.96       24.84      2.90 o 
   0   9   3       85.85       92.70      5.34 o 
   1   9   3     1162.91     1189.63     36.18 o 
   2   9   3        5.46        4.38      4.54 o 
   3   9   3       33.06       43.69      7.50 o 
   4   9   3       17.97       15.29      3.08 o 
  -3  10   3        4.36        5.62      6.15 o 
  -2  10   3       37.75       40.29      3.84 o 
  -1  10   3       46.53       51.12      4.64 o 
   0  10   3        9.54       13.92      3.42 o 
   1  10   3       64.83       58.32      4.73 o 
   2  10   3       11.80       18.98      3.88 o 
   3  10   3        0.99        4.36      3.24 o 
   4  10   3        2.28       11.67      3.76 o 
  -3  11   3       30.68       25.14      7.73 o 
  -2  11   3       53.74       52.15      6.82 o 
  -1  11   3      164.70      149.09      7.53 o 
   0  11   3      111.99      110.38     11.18 o 
   1  11   3       24.74       27.91      4.35 o 
   2  11   3       38.80       47.40      6.49 o 
   3  11   3       27.11       40.25      4.96 o 
   4  11   3       23.90       29.73      6.23 o 
  -2  12   3       11.29        9.86      5.50 o 
  -1  12   3        0.37       -0.02      3.20 o 
   0  12   3        0.46        3.45      6.39 o 
   1  12   3      114.80      117.66      6.64 o 
   2  12   3       82.17       85.66     12.98 o 
   3  12   3       14.30       25.68      4.54 o 
  -1  13   3        0.28        6.94      4.20 o 
   0  13   3        1.19        9.32     10.49 o 
   1  13   3        2.67       12.60      7.43 o 
   2  13   3       10.50       22.92      6.24 o 
   3  13   3       15.45       30.63      7.43 o 
   0  14   3       51.09       69.60     18.75 o 
   1  14   3      197.29      206.50     10.65 o 
   2  14   3        7.84       20.05      6.94 o 
  -1 -14   4        0.30        1.72      3.40 o 
   0 -14   4       85.87       81.21      8.76 o 
  -2 -13   4       46.64       41.97      5.23 o 
  -1 -13   4       17.07       16.36      3.96 o 
   0 -13   4       92.08       84.54      5.53 o 
   1 -13   4       16.87       28.28      6.31 o 
  -3 -12   4       20.71       17.15      7.00 o 
  -2 -12   4       31.23       26.98      4.32 o 
  -1 -12   4        2.09        3.60      3.07 o 
   0 -12   4       41.96       39.39      4.41 o 
   1 -12   4        1.58        9.02      4.59 o 
   2 -12   4       21.90       21.01      7.33 o 
  -3 -11   4       16.42       19.82      6.71 o 
  -2 -11   4       76.98       63.92      5.12 o 
  -1 -11   4      206.29      183.24      7.39 o 
   0 -11   4        6.63        8.36      2.95 o 
   1 -11   4        6.82        7.95      2.40 o 
   2 -11   4       23.07       23.89      7.33 o 
   3 -11   4        5.14        4.16      6.64 o 
  -4 -10   4       36.89       34.03      7.63 o 
  -3 -10   4      126.76      124.49      9.58 o 
  -2 -10   4        2.88        1.06      2.72 o 
  -1 -10   4      183.95      159.77      6.50 o 
   0 -10   4      198.99      198.96      7.06 o 
   1 -10   4       28.01       34.04      3.17 o 
   2 -10   4        0.59        3.93      5.39 o 
   3 -10   4       16.43       16.02      7.24 o 
  -4  -9   4       12.56       15.63      6.41 o 
  -3  -9   4        2.05       -0.10      2.77 o 
  -2  -9   4        8.40        3.94      3.90 o 
  -1  -9   4        0.89        2.86      1.76 o 
   0  -9   4      235.81      229.74      6.15 o 
   1  -9   4      264.86      263.41      5.96 o 
   2  -9   4        0.25       -2.21      2.39 o 
   3  -9   4      136.57      129.86      6.37 o 
  -4  -8   4        1.39        2.10      3.66 o 
  -3  -8   4       22.06       19.58      2.98 o 
  -2  -8   4      202.56      180.58      8.77 o 
  -1  -8   4       18.25       17.54      2.21 o 
   0  -8   4       11.99        7.77      1.72 o 
   1  -8   4       81.03       82.59      2.63 o 
   2  -8   4     1434.31     1468.43     31.21 o 
   3  -8   4      330.93      305.66      9.13 o 
   4  -8   4       13.70       12.96      4.54 o 
  -5  -7   4       20.31       24.52      6.82 o 
  -4  -7   4        0.25       -1.43      3.28 o 
  -3  -7   4      149.84      138.89      4.97 o 
  -2  -7   4      282.70      249.94      5.31 o 
  -1  -7   4       99.44       88.18      2.78 o 
   0  -7   4       73.61       82.45      2.86 o 
   1  -7   4      124.46      142.14      3.24 o 
   2  -7   4       30.26       34.54      2.61 o 
   3  -7   4       40.53       40.18      4.12 o 
   4  -7   4        3.75       -3.06      3.10 o 
  -5  -6   4        1.20       -3.31      3.68 o 
  -4  -6   4        5.25        1.14      3.29 o 
  -3  -6   4        3.58        2.26      2.66 o 
  -2  -6   4      138.74      125.55      3.39 o 
  -1  -6   4        2.02       -1.16      0.88 o 
   0  -6   4      818.92      869.83     11.82 o 
   1  -6   4       43.44       48.05      1.95 o 
   2  -6   4      529.64      555.32     10.55 o 
   3  -6   4        5.27        5.18      2.67 o 
   4  -6   4        0.49       -3.16      2.89 o 
  -5  -5   4       11.39       15.31      3.25 o 
  -4  -5   4      237.11      238.23     15.02 o 
  -3  -5   4       10.86       13.46      2.15 o 
  -2  -5   4      325.11      356.31      5.71 o 
  -1  -5   4       64.23       49.90      1.95 o 
   0  -5   4      458.90      463.38      6.75 o 
   1  -5   4      985.20     1064.69     13.88 o 
   2  -5   4       24.49       23.42      1.56 o 
   3  -5   4       55.42       58.68      3.19 o 
   4  -5   4       67.92       70.42      5.11 o 
   5  -5   4        0.89        1.62      4.76 o 
  -5  -4   4      103.28      103.84      8.49 o 
  -4  -4   4       20.81       20.26      3.52 o 
  -3  -4   4       89.33       84.77      3.03 o 
  -2  -4   4      259.78      275.84      4.21 o 
  -1  -4   4      548.27      597.44      8.95 o 
   0  -4   4      650.08      727.69      8.86 o 
   1  -4   4      171.47      194.69      3.11 o 
   2  -4   4      121.87      133.47      2.84 o 
   3  -4   4       16.97       16.33      2.21 o 
   4  -4   4       17.24       10.43      3.27 o 
   5  -4   4       13.21       18.40      4.17 o 
  -4  -3   4       44.04       45.32      3.02 o 
  -3  -3   4       96.24       90.20      3.08 o 
  -2  -3   4     2157.44     2131.45     30.21 o 
  -1  -3   4       51.49       41.88      1.94 o 
   0  -3   4       21.25       21.71      1.19 o 
   1  -3   4      104.71      133.60      3.03 o 
   2  -3   4     1216.09     1313.01     16.41 o 
   3  -3   4       88.25       92.60      2.87 o 
   4  -3   4       25.81       32.89      2.92 o 
   5  -3   4       58.82       61.13      5.53 o 
  -5  -2   4        6.09        6.26      3.58 o 
  -4  -2   4       21.76       23.07      2.14 o 
  -3  -2   4       10.45       12.30      1.74 o 
  -2  -2   4      343.00      317.14      4.61 o 
  -1  -2   4      312.27      285.91     10.86 o 
   0  -2   4      113.33      109.85      4.69 o 
   1  -2   4     2550.17     2785.96     32.60 o 
   2  -2   4      956.46      984.59     13.66 o 
   3  -2   4        2.48        0.95      1.27 o 
   4  -2   4        0.02       -1.04      1.68 o 
   5  -2   4       36.80       42.80      4.79 o 
  -5  -1   4        9.14        6.69      3.15 o 
  -4  -1   4        8.95       10.99      2.60 o 
  -3  -1   4       12.19       14.04      1.76 o 
  -2  -1   4        3.77        3.46      0.81 o 
  -1  -1   4      796.05      725.98     11.80 o 
   0  -1   4      830.53      836.32     13.25 o 
   1  -1   4      374.88      343.45      6.45 o 
   2  -1   4      546.13      529.61      7.40 o 
   3  -1   4       33.22       38.96      2.06 o 
   4  -1   4      330.45      291.52      6.15 o 
   5  -1   4       18.89       29.03      3.97 o 
  -5   0   4       16.47       15.95      4.21 o 
  -4   0   4        0.37       -1.27      2.17 o 
  -3   0   4       66.71       67.15      2.63 o 
  -2   0   4      773.73      812.86     12.84 o 
  -1   0   4       25.91       26.80      1.68 o 
   0   0   4        4.30       -1.16      0.88 o 
   1   0   4       15.30       16.42      1.14 o 
   2   0   4      253.76      244.60      4.39 o 
   3   0   4        4.14        3.88      1.34 o 
   4   0   4        0.05       -0.20      1.64 o 
   5   0   4        5.17        7.99      2.50 o 
  -5   1   4       35.63       41.16      4.66 o 
  -4   1   4       19.10       18.59      2.86 o 
  -3   1   4      278.56      285.65      7.06 o 
  -2   1   4      187.60      182.55      4.18 o 
  -1   1   4      284.18      310.01      6.46 o 
   0   1   4      368.59      335.56      5.61 o 
   1   1   4      288.68      257.95      4.57 o 
   2   1   4      309.40      303.95      5.08 o 
   3   1   4      151.24      136.58      4.74 o 
   4   1   4        0.59       -0.28      1.85 o 
   5   1   4       67.62       65.88      3.64 o 
  -5   2   4       10.52        9.71      3.90 o 
  -4   2   4       48.11       51.38      4.46 o 
  -3   2   4      189.88      190.76      4.97 o 
  -2   2   4     5743.91     5942.80     84.01 o 
  -1   2   4      218.47      216.22      4.49 o 
   0   2   4      215.41      195.19      3.53 o 
   1   2   4       51.78       46.26      1.62 o 
   2   2   4     1045.73     1029.18     12.56 o 
   3   2   4       21.10       20.60      1.62 o 
   4   2   4        0.07        1.96      1.56 o 
   5   2   4       14.26       17.41      2.70 o 
  -5   3   4        4.02       -0.01      3.31 o 
  -4   3   4        0.59        0.26      2.36 o 
  -3   3   4      529.00      535.25     11.34 o 
  -2   3   4      181.91      200.98      4.69 o 
  -1   3   4      913.81      917.68     14.14 o 
   0   3   4      711.13      727.25     10.66 o 
   1   3   4       41.36       33.73      1.46 o 
   2   3   4        6.38       23.32      1.93 o 
   3   3   4        2.07        2.78      1.01 o 
   4   3   4        0.40        1.90      1.99 o 
   5   3   4        0.55        3.34      4.51 o 
  -5   4   4       13.17       10.46      5.32 o 
  -4   4   4        8.46        6.31      2.89 o 
  -3   4   4       31.04       35.91      3.20 o 
  -2   4   4       76.66       84.41      3.90 o 
  -1   4   4      116.61      118.78      2.86 o 
   0   4   4       62.91       59.35      2.08 o 
   1   4   4      823.88      912.62     13.41 o 
   2   4   4        6.51        3.99      0.95 o 
   3   4   4      343.91      331.43      6.37 o 
   4   4   4      132.63      114.33      4.59 o 
   5   4   4       36.82       54.53      6.59 o 
  -4   5   4      133.72      131.38      7.94 o 
  -3   5   4       20.08       23.56      3.00 o 
  -2   5   4        0.02        0.84      1.34 o 
  -1   5   4      318.01      316.16      5.54 o 
   0   5   4       45.68       45.66      1.98 o 
   1   5   4       71.59       77.50      5.41 o 
   2   5   4      226.29      232.03      6.18 o 
   3   5   4       17.06       16.76      1.92 o 
   4   5   4       31.00       32.75      3.03 o 
   5   5   4       26.67       34.11      4.61 o 
  -4   6   4        0.39       -2.73      4.33 o 
  -3   6   4      134.08      128.45      5.20 o 
  -2   6   4      205.16      193.81      5.06 o 
  -1   6   4       51.30       37.67      2.62 o 
   0   6   4       48.15       43.26      2.58 o 
   1   6   4      139.98      150.90      4.42 o 
   2   6   4        0.01       -1.01      1.63 o 
   3   6   4       46.65       45.34      2.71 o 
   4   6   4       12.27        8.93      4.38 o 
   5   6   4        0.99        0.76      3.24 o 
  -4   7   4        0.00       -1.89      4.29 o 
  -3   7   4       17.78       14.98      3.93 o 
  -2   7   4      170.86      178.00      4.98 o 
  -1   7   4       97.78       93.89      3.31 o 
   0   7   4      356.77      353.49      6.74 o 
   1   7   4       36.79       46.05      3.00 o 
   2   7   4      446.87      435.52     15.00 o 
   3   7   4        0.31       -0.16      1.91 o 
   4   7   4        6.86        7.33      3.11 o 
   5   7   4       11.80       12.22      3.80 o 
  -4   8   4        2.27       -0.34      4.38 o 
  -3   8   4      183.07      163.21      6.50 o 
  -2   8   4       29.04       32.35      3.24 o 
  -1   8   4        2.86        1.62      1.46 o 
   0   8   4      214.86      208.75      5.88 o 
   1   8   4        9.77        8.78      4.67 o 
   2   8   4      195.04      219.99      7.86 o 
   3   8   4       58.64       57.90      4.68 o 
   4   8   4        8.58       10.05      3.34 o 
   5   8   4        3.56        1.35      7.22 o 
  -3   9   4        1.31        0.20      2.59 o 
  -2   9   4       10.93       13.04      2.77 o 
  -1   9   4      188.71      179.13      5.85 o 
   0   9   4       34.08       38.32      3.25 o 
   1   9   4      852.97      845.62     39.33 o 
   2   9   4       57.15       59.08      8.33 o 
   3   9   4      261.00      272.55     19.96 o 
   4   9   4       19.35       23.59      3.34 o 
  -3  10   4        0.13        2.99      2.80 o 
  -2  10   4       15.17       15.05      3.09 o 
  -1  10   4       30.58       30.68      4.61 o 
   0  10   4      202.61      198.66      8.95 o 
   1  10   4       10.37        9.14      3.48 o 
   2  10   4        5.68        6.90      3.46 o 
   3  10   4        3.12        5.76      3.37 o 
   4  10   4      130.12      148.39     10.00 o 
  -3  11   4        6.86       10.99      6.11 o 
  -2  11   4       13.14       12.37      3.68 o 
  -1  11   4        1.89        2.66      3.16 o 
   0  11   4       78.24       87.73      5.76 o 
   1  11   4      169.98      159.31      7.38 o 
   2  11   4        3.28        6.96      4.05 o 
   3  11   4       53.75       65.36      5.79 o 
   4  11   4        0.25        4.46      2.68 o 
  -2  12   4       11.83       17.40      3.96 o 
  -1  12   4       19.59       23.13      4.37 o 
   0  12   4        1.33        1.14      3.42 o 
   1  12   4       55.12       62.51      5.55 o 
   2  12   4        6.98        7.85      3.90 o 
   3  12   4       19.85       33.50      5.17 o 
  -1  13   4        5.87       13.84      5.24 o 
   0  13   4        0.48        5.19      3.39 o 
   1  13   4       43.60       47.86      9.78 o 
   2  13   4        2.30        8.11      9.85 o 
   0  14   4       11.73       14.01      5.98 o 
   1  14   4       39.95       64.82     18.48 o 
  -2 -13   5        5.04        2.85      3.63 o 
  -1 -13   5       83.33       73.81      6.21 o 
   0 -13   5       16.36       22.58      4.20 o 
  -3 -12   5        0.36        3.60      6.21 o 
  -2 -12   5       68.62       61.35      5.34 o 
  -1 -12   5        0.02       -2.02      6.21 o 
   0 -12   5       14.74       15.32      3.61 o 
   1 -12   5       19.54       23.06      5.85 o 
   2 -12   5        4.62        6.18      6.38 o 
  -3 -11   5       80.45       85.25      6.00 o 
  -2 -11   5       38.42       38.74      4.63 o 
  -1 -11   5        6.04       10.61      3.27 o 
   0 -11   5       87.29       72.85      6.23 o 
   1 -11   5        2.93        4.84      2.27 o 
   2 -11   5       38.45       26.33      7.47 o 
   3 -11   5        7.88       -1.29      5.95 o 
  -4 -10   5        6.74        3.90      6.38 o 
  -3 -10   5       25.16       21.85      4.20 o 
  -2 -10   5       74.42       68.97      5.15 o 
  -1 -10   5       20.59       19.72      3.42 o 
   0 -10   5        0.25        0.29      2.34 o 
   1 -10   5      104.56      104.36      4.48 o 
   2 -10   5       72.83       69.18      8.99 o 
   3 -10   5        0.69       -7.60      5.52 o 
  -4  -9   5        8.14        1.22      6.05 o 
  -3  -9   5        5.28       -0.36      2.98 o 
  -2  -9   5      411.15      344.08     10.16 o 
  -1  -9   5      490.92      389.29     10.53 o 
   0  -9   5        0.04        0.07      1.75 o 
   1  -9   5      409.57      400.49      7.91 o 
   2  -9   5       69.25       66.29      4.68 o 
   3  -9   5        1.45        0.03      5.21 o 
  -4  -8   5        4.08        1.76      3.85 o 
  -3  -8   5      143.21      134.97      5.28 o 
  -2  -8   5      288.11      237.15      6.43 o 
  -1  -8   5       36.37       40.23      3.62 o 
   0  -8   5      153.87      146.65      4.04 o 
   1  -8   5       54.77       57.48      2.92 o 
   2  -8   5      264.45      277.53      7.37 o 
   3  -8   5       66.41       65.54      4.89 o 
   4  -8   5        4.02       -2.53      3.85 o 
  -5  -7   5        9.79       13.40      4.72 o 
  -4  -7   5       32.22       45.78      5.12 o 
  -3  -7   5        0.23       -1.34      2.05 o 
  -2  -7   5      236.50      205.43     10.16 o 
  -1  -7   5       41.07       28.75      1.87 o 
   0  -7   5       69.29       68.48      2.75 o 
   1  -7   5      234.00      251.86      4.93 o 
   2  -7   5       69.82       67.50      3.25 o 
   3  -7   5       47.34       51.73      4.83 o 
   4  -7   5       36.80       37.23      4.68 o 
  -5  -6   5       19.72       15.25      4.56 o 
  -4  -6   5       11.55       18.09      3.93 o 
  -3  -6   5       34.54       41.59      3.31 o 
  -2  -6   5       51.34       53.69      3.06 o 
  -1  -6   5      281.74      253.53      4.44 o 
   0  -6   5       14.42       15.16      1.33 o 
   1  -6   5       18.50       23.49      1.73 o 
   2  -6   5       42.95       45.63      2.48 o 
   3  -6   5       59.13       58.39      3.34 o 
   4  -6   5        4.95        2.58      3.26 o 
  -5  -5   5       29.70       25.99      4.82 o 
  -4  -5   5        0.00       -2.79      2.75 o 
  -3  -5   5        5.98        3.00      2.00 o 
  -2  -5   5       17.23       21.27      1.62 o 
  -1  -5   5      347.21      329.90      5.70 o 
   0  -5   5        2.21        1.01      1.08 o 
   1  -5   5      633.29      653.35      9.35 o 
   2  -5   5       49.66       46.25      2.41 o 
   3  -5   5        1.55        0.78      1.88 o 
   4  -5   5       10.78       10.20      3.48 o 
   5  -5   5        1.05        0.78      8.74 o 
  -5  -4   5       39.99       49.51      5.15 o 
  -4  -4   5        0.08       -2.22      2.70 o 
  -3  -4   5        1.52       -1.36      1.46 o 
  -2  -4   5       74.41       77.63      2.16 o 
  -1  -4   5      124.84      142.20      3.16 o 
   0  -4   5       52.10       48.88      1.58 o 
   1  -4   5      316.81      350.11      5.11 o 
   2  -4   5      471.16      470.48      7.70 o 
   3  -4   5       17.91       17.20      2.33 o 
   4  -4   5        0.31       -5.28      2.64 o 
   5  -4   5       34.06       45.02      7.50 o 
  -5  -3   5       30.83       41.31      4.70 o 
  -4  -3   5       38.52       43.15      5.65 o 
  -3  -3   5       11.82       10.15      2.79 o 
  -2  -3   5       54.35       63.31      1.94 o 
  -1  -3   5      258.75      257.42      5.26 o 
   0  -3   5      908.84      969.82     11.41 o 
   1  -3   5      240.44      269.00      4.02 o 
   2  -3   5      326.99      335.79      5.38 o 
   3  -3   5       57.37       47.45      2.62 o 
   4  -3   5       48.07       49.66      3.11 o 
   5  -3   5       10.64       14.14      4.48 o 
  -5  -2   5        7.99        9.86      8.42 o 
  -4  -2   5        7.55        8.05      2.55 o 
  -3  -2   5      222.88      242.01      5.27 o 
  -2  -2   5       46.31       38.26      1.54 o 
  -1  -2   5     1071.61     1027.64     16.75 o 
   0  -2   5      900.63      897.38     18.71 o 
   1  -2   5      108.68      120.77      2.45 o 
   2  -2   5       27.09       35.13      1.81 o 
   3  -2   5       93.53       89.64      2.84 o 
   4  -2   5      101.12       92.82      3.55 o 
   5  -2   5        8.01       10.69      3.70 o 
  -5  -1   5        0.42        1.10      3.27 o 
  -4  -1   5        1.23        1.04      2.25 o 
  -3  -1   5       91.32       97.00      3.88 o 
  -2  -1   5      169.82      165.29      3.25 o 
  -1  -1   5       43.52       39.84      2.05 o 
   0  -1   5      195.32      194.55      4.12 o 
   1  -1   5        5.84        6.50      1.00 o 
   2  -1   5      192.93      189.62      4.28 o 
   3  -1   5        0.53        0.96      1.32 o 
   4  -1   5       41.43       51.94      3.80 o 
   5  -1   5      464.51      392.73     10.95 o 
  -5   0   5        0.01       -2.00      3.13 o 
  -4   0   5        0.28        0.42      2.19 o 
  -3   0   5       24.70       25.63      2.65 o 
  -2   0   5       92.16       84.05      2.24 o 
  -1   0   5       23.14       22.51      1.24 o 
   0   0   5     1499.19     1393.49     24.46 o 
   1   0   5      375.10      384.52      6.43 o 
   2   0   5      488.26      468.92      7.28 o 
   3   0   5      157.62      140.54      5.16 o 
   4   0   5      244.58      214.36      7.67 o 
   5   0   5       32.66       35.52      3.36 o 
  -5   1   5       17.37       14.30      3.86 o 
  -4   1   5       51.05       52.85      3.80 o 
  -3   1   5       37.84       43.41      3.20 o 
  -2   1   5       35.63       37.51      2.49 o 
  -1   1   5      192.28      198.67      4.54 o 
   0   1   5      723.00      660.18      9.58 o 
   1   1   5       10.86       14.35      1.06 o 
   2   1   5       16.67       14.61      1.30 o 
   3   1   5      199.28      179.07      5.95 o 
   4   1   5       52.78       50.96      3.52 o 
   5   1   5       66.51       62.27      3.67 o 
  -5   2   5        2.28        5.00      3.48 o 
  -4   2   5       17.88       21.47      3.19 o 
  -3   2   5       15.22       16.94      2.61 o 
  -2   2   5      618.29      670.55     12.72 o 
  -1   2   5       66.20       81.58      2.51 o 
   0   2   5       26.18       25.78      1.41 o 
   1   2   5     1246.83     1284.15     16.47 o 
   2   2   5       55.48       60.88      1.75 o 
   3   2   5      130.67      119.80      3.81 o 
   4   2   5       78.85       75.26      3.34 o 
   5   2   5        0.30       -1.33      2.24 o 
  -5   3   5        3.63       -1.43      4.50 o 
  -4   3   5       26.89       29.22      3.57 o 
  -3   3   5      726.87      751.54     14.91 o 
  -2   3   5      589.45      628.10     12.22 o 
  -1   3   5      697.09      682.70     11.58 o 
   0   3   5     1102.54     1073.34     15.31 o 
   1   3   5      244.81      286.14      4.77 o 
   2   3   5        0.30        0.29      0.80 o 
   3   3   5      234.86      225.43      4.59 o 
   4   3   5        5.26        3.99      2.13 o 
   5   3   5       11.18        9.38      2.86 o 
  -5   4   5        6.96        2.16      4.83 o 
  -4   4   5       15.52       17.38      3.30 o 
  -3   4   5        5.91        2.69      2.26 o 
  -2   4   5      337.25      357.76      8.15 o 
  -1   4   5       16.33       18.44      1.60 o 
   0   4   5     1416.04     1513.91     19.34 o 
   1   4   5     2493.22     2688.84     33.61 o 
   2   4   5        2.19        0.40      0.86 o 
   3   4   5       76.13       69.85      3.47 o 
   4   4   5        0.49        0.58      2.05 o 
   5   4   5       34.75       35.87      3.68 o 
  -4   5   5        0.08       -4.89      2.53 o 
  -3   5   5      211.76      211.81      6.57 o 
  -2   5   5       46.49       48.03      3.75 o 
  -1   5   5        7.42       10.26      1.51 o 
   0   5   5       37.31       31.03      1.52 o 
   1   5   5       18.95       16.86      1.59 o 
   2   5   5      130.78      126.26      3.53 o 
   3   5   5       59.29       52.81      2.75 o 
   4   5   5      340.80      294.03      7.77 o 
   5   5   5       45.88       40.20      7.28 o 
  -4   6   5        0.42       -0.77      4.29 o 
  -3   6   5       30.65       33.35      3.49 o 
  -2   6   5       29.77       33.61      2.56 o 
  -1   6   5        0.21       -0.29      1.16 o 
   0   6   5        1.36        0.42      1.15 o 
   1   6   5       28.85       32.71      2.60 o 
   2   6   5       35.39       36.96      2.37 o 
   3   6   5       26.24       33.20      2.46 o 
   4   6   5       39.86       40.61      4.29 o 
   5   6   5        2.86        2.69      3.22 o 
  -4   7   5        0.89       -3.19      4.20 o 
  -3   7   5       16.95       15.78      3.04 o 
  -2   7   5       54.36       55.89      3.73 o 
  -1   7   5      147.00      145.56      4.92 o 
   0   7   5      205.04      199.47      4.66 o 
   1   7   5      219.79      227.75      6.20 o 
   2   7   5       71.31       69.02      3.14 o 
   3   7   5        2.65        2.65      2.00 o 
   4   7   5        7.97        6.67      3.22 o 
   5   7   5       20.15       18.13      4.30 o 
  -4   8   5        0.37        0.61      8.84 o 
  -3   8   5       32.42       34.17      7.76 o 
  -2   8   5      144.27      133.75      6.60 o 
  -1   8   5       36.22       38.18      3.22 o 
   0   8   5      698.41      673.09     13.39 o 
   1   8   5      160.65      159.44      5.11 o 
   2   8   5        1.87       -0.66      5.27 o 
   3   8   5       70.99       68.17      3.88 o 
   4   8   5       30.23       30.01      4.22 o 
  -3   9   5       22.02       20.17      3.49 o 
  -2   9   5       18.69       14.47      2.97 o 
  -1   9   5        1.75       -1.60      1.93 o 
   0   9   5      478.39      476.69     10.55 o 
   1   9   5     1002.74      970.16     28.20 o 
   2   9   5       16.82       19.74      3.80 o 
   3   9   5        8.10       14.23      2.83 o 
   4   9   5        9.81        7.29      3.36 o 
  -3  10   5       13.19       12.88      3.36 o 
  -2  10   5       22.31       20.50      3.26 o 
  -1  10   5      105.39       96.40      4.68 o 
   0  10   5      735.19      726.94     23.08 o 
   1  10   5       12.36       10.19      3.59 o 
   2  10   5       68.91       68.05      5.14 o 
   3  10   5       41.26       48.91      4.08 o 
   4  10   5        3.50       10.19      3.70 o 
  -2  11   5        7.95        8.24      3.50 o 
  -1  11   5        7.70        9.23      4.23 o 
   0  11   5        8.17       11.63      3.61 o 
   1  11   5        6.84        8.24      3.52 o 
   2  11   5        7.50       12.60      4.94 o 
   3  11   5       16.29       23.81      3.73 o 
   4  11   5       31.17       34.79      4.78 o 
  -2  12   5       75.01       65.43      5.74 o 
  -1  12   5       72.67       74.04      5.74 o 
   0  12   5       22.38       22.96      4.26 o 
   1  12   5       39.25       46.00     11.45 o 
   2  12   5       61.03       70.78      6.07 o 
   3  12   5       28.77       31.38      3.82 o 
  -1  13   5        0.09        8.05      3.76 o 
   0  13   5      103.21      106.49      6.70 o 
   1  13   5       29.84       44.79      6.01 o 
   2  13   5       19.97       38.59     11.28 o 
   0  14   5        1.27        7.33      5.29 o 
   1  14   5        0.83       11.07      5.72 o 
  -2 -13   6        5.07        6.99      4.00 o 
  -1 -13   6      131.96      111.12      6.57 o 
   0 -13   6       13.44       14.53      3.77 o 
  -3 -12   6       44.55       43.74      5.71 o 
  -2 -12   6       18.59       13.66      4.00 o 
  -1 -12   6      100.15       96.18      6.06 o 
   0 -12   6       33.31       36.01      4.50 o 
   1 -12   6      144.97      160.24      9.42 o 
  -3 -11   6       29.80       28.63      5.43 o 
  -2 -11   6        3.29        1.33      3.13 o 
  -1 -11   6       27.01       26.02      3.95 o 
   0 -11   6        9.07        9.28      3.17 o 
   1 -11   6       37.73       46.76      5.29 o 
   2 -11   6      110.90      105.69     10.01 o 
  -4 -10   6        5.33        4.53      6.48 o 
  -3 -10   6       60.26       63.19      5.67 o 
  -2 -10   6      129.82      105.61      5.88 o 
  -1 -10   6       29.79       32.58      3.88 o 
   0 -10   6        3.42        3.49      2.66 o 
   1 -10   6       35.11       44.65      6.57 o 
   2 -10   6       25.57       31.98      7.30 o 
   3 -10   6       72.55       74.80     10.34 o 
  -4  -9   6       43.08       48.07      5.92 o 
  -3  -9   6        3.17        1.51      2.61 o 
  -2  -9   6       97.05       81.82      5.10 o 
  -1  -9   6      161.41      154.18      6.25 o 
   0  -9   6      105.74      114.52      5.40 o 
   1  -9   6       10.34       11.78      2.50 o 
   2  -9   6       20.22       22.54      3.58 o 
   3  -9   6       90.37       87.16      8.09 o 
  -4  -8   6        2.45       -2.13      3.82 o 
  -3  -8   6        1.44       -0.52      2.42 o 
  -2  -8   6       24.98       29.60      3.00 o 
  -1  -8   6      135.17      107.42      5.10 o 
   0  -8   6      471.01      440.65      8.07 o 
   1  -8   6       10.29        8.89      1.87 o 
   2  -8   6      151.48      161.13     11.25 o 
   3  -8   6       50.14       55.82      5.59 o 
   4  -8   6       18.70       16.32      8.64 o 
  -4  -7   6        8.88        9.22      3.91 o 
  -3  -7   6       54.17       52.84      3.73 o 
  -2  -7   6        7.17        6.78      2.09 o 
  -1  -7   6        5.74        2.38      1.87 o 
   0  -7   6      131.50      121.72      3.59 o 
   1  -7   6     2926.99     3065.74     38.90 o 
   2  -7   6      452.53      438.81      9.66 o 
   3  -7   6       32.33       37.11      3.39 o 
   4  -7   6       37.46       37.75      5.53 o 
  -5  -6   6        0.19       -3.51      3.85 o 
  -4  -6   6       64.88       66.52      5.37 o 
  -3  -6   6      181.59      163.07      5.32 o 
  -2  -6   6       43.28       42.18      2.95 o 
  -1  -6   6       55.72       53.49      2.80 o 
   0  -6   6      490.03      492.97      7.43 o 
   1  -6   6      133.13      139.58      3.38 o 
   2  -6   6       24.10       32.17      2.80 o 
   3  -6   6       12.71        8.88      2.42 o 
   4  -6   6       16.14       20.95      7.45 o 
  -5  -5   6        3.47       -0.12      3.58 o 
  -4  -5   6        7.00        3.61      3.21 o 
  -3  -5   6       55.37       53.88      3.27 o 
  -2  -5   6       22.72       21.73      2.21 o 
  -1  -5   6      496.05      479.41      9.02 o 
   0  -5   6       84.99       84.26      2.13 o 
   1  -5   6      733.08      743.68     10.48 o 
   2  -5   6        0.09       -1.40      1.44 o 
   3  -5   6        5.42        2.77      3.45 o 
   4  -5   6       16.99       11.34      4.06 o 
  -5  -4   6      125.37      116.62      6.49 o 
  -4  -4   6        4.59       -0.24      2.94 o 
  -3  -4   6      156.39      170.09      5.07 o 
  -2  -4   6       76.68       66.97      2.19 o 
  -1  -4   6      358.66      336.90      5.79 o 
   0  -4   6     1106.88     1169.73     13.81 o 
   1  -4   6       26.98       26.87      1.57 o 
   2  -4   6       79.97       68.62      2.90 o 
   3  -4   6      220.76      218.17      6.17 o 
   4  -4   6        1.12        0.91      2.29 o 
   5  -4   6        0.13        2.86     10.06 o 
  -5  -3   6        8.38       10.90      3.60 o 
  -4  -3   6       25.01       13.73      5.01 o 
  -3  -3   6       30.34       34.49      2.70 o 
  -2  -3   6       83.28       86.53      2.14 o 
  -1  -3   6      494.68      478.18      8.72 o 
   0  -3   6      137.34      146.57      2.54 o 
   1  -3   6      578.11      627.87      7.56 o 
   2  -3   6       32.52       28.02      1.86 o 
   3  -3   6       38.54       39.18      2.71 o 
   4  -3   6       72.06       66.84      3.55 o 
   5  -3   6       13.58       16.01      6.53 o 
  -5  -2   6       20.66       21.07      3.37 o 
  -4  -2   6       45.04       45.44      4.56 o 
  -3  -2   6      682.65      686.89     18.81 o 
  -2  -2   6        0.48        0.23      0.72 o 
  -1  -2   6        0.75       -1.95      0.98 o 
   0  -2   6      217.90      246.02      5.82 o 
   1  -2   6     2223.71     2385.56     34.17 o 
   2  -2   6      122.34      136.58      3.26 o 
   3  -2   6       25.65       26.08      2.13 o 
   4  -2   6      135.07      117.74      4.28 o 
   5  -2   6        6.23        3.71      3.06 o 
  -5  -1   6        3.57        3.13      3.35 o 
  -4  -1   6        3.09        1.03      2.39 o 
  -3  -1   6       57.15       57.14      3.31 o 
  -2  -1   6      190.59      167.77      5.29 o 
  -1  -1   6       58.46       47.16      2.05 o 
   0  -1   6     3560.37     3490.28     47.23 o 
   1  -1   6     2215.19     2362.60     33.79 o 
   2  -1   6        4.52        6.42      1.31 o 
   3  -1   6        0.00       -1.34      1.36 o 
   4  -1   6       31.79       32.37      2.93 o 
   5  -1   6        0.18       13.66      4.20 o 
  -5   0   6        1.18        2.68      6.34 o 
  -4   0   6        6.72        7.52      3.39 o 
  -3   0   6        7.56        8.40      2.22 o 
  -2   0   6      312.63      310.11      5.52 o 
  -1   0   6      179.77      156.66      3.13 o 
   0   0   6       40.60       29.75      1.44 o 
   1   0   6      905.57      894.78     17.48 o 
   2   0   6       60.08       59.65      2.48 o 
   3   0   6      552.14      505.57     14.44 o 
   4   0   6        2.35        5.15      2.29 o 
   5   0   6       11.65       14.87      2.87 o 
  -5   1   6        0.49        5.91      6.41 o 
  -4   1   6       17.93       18.56      3.13 o 
  -3   1   6      227.19      231.57      7.16 o 
  -2   1   6        1.74        0.30      1.40 o 
  -1   1   6       43.49       41.76      1.65 o 
   0   1   6       11.90       11.67      1.10 o 
   1   1   6      643.12      622.03      8.50 o 
   2   1   6       34.20       34.80      1.75 o 
   3   1   6        0.74       -1.00      1.31 o 
   4   1   6       23.60       23.87      3.03 o 
   5   1   6       14.55       13.95      2.68 o 
  -5   2   6        7.98        6.44      4.91 o 
  -4   2   6      143.86      144.40      5.68 o 
  -3   2   6      107.15      110.64      4.56 o 
  -2   2   6        0.05        1.01      1.65 o 
  -1   2   6       72.51       74.54      2.50 o 
   0   2   6      144.54      136.25      2.94 o 
   1   2   6      181.61      182.11      3.93 o 
   2   2   6      227.88      211.99      3.52 o 
   3   2   6        1.73       -0.09      1.31 o 
   4   2   6      195.95      167.71      5.59 o 
   5   2   6        5.10        6.39      3.24 o 
  -5   3   6        8.20        3.45     13.48 o 
  -4   3   6       58.89       67.71      4.46 o 
  -3   3   6     1125.92     1154.82     21.47 o 
  -2   3   6       34.41       38.57      2.76 o 
  -1   3   6       27.06       26.20      2.00 o 
   0   3   6        0.35       -1.61      0.86 o 
   1   3   6     1906.12     2030.25     25.62 o 
   2   3   6        0.22        0.12      0.84 o 
   3   3   6        6.69        7.65      1.43 o 
   4   3   6       17.88       17.11      2.67 o 
   5   3   6       13.20       16.72      3.12 o 
  -5   4   6        1.97        1.82      9.68 o 
  -4   4   6      185.32      173.61      6.53 o 
  -3   4   6       32.72       37.50      3.54 o 
  -2   4   6      244.02      241.25      6.38 o 
  -1   4   6      436.30      422.02      8.73 o 
   0   4   6       17.59       24.59      1.69 o 
   1   4   6       83.22      131.18      3.31 o 
   2   4   6        5.69        2.11      0.99 o 
   3   4   6        1.69       -1.87      1.56 o 
   4   4   6        0.84       -0.83      2.48 o 
   5   4   6        2.02       -3.77      2.91 o 
  -4   5   6       13.18       18.53      5.12 o 
  -3   5   6        3.86        0.16      2.35 o 
  -2   5   6        3.48        4.45      2.08 o 
  -1   5   6       63.87       57.47      2.58 o 
   0   5   6      751.13      800.62     11.00 o 
   1   5   6       15.69       15.22      1.58 o 
   2   5   6      747.93      744.85     10.55 o 
   3   5   6      135.79      122.28      5.06 o 
   4   5   6       24.56       27.99      3.86 o 
   5   5   6       13.64        8.14      3.56 o 
  -4   6   6       11.80       13.61      3.47 o 
  -3   6   6        0.49       -2.59      2.60 o 
  -2   6   6       96.98       90.26      4.23 o 
  -1   6   6       26.65       33.08      2.76 o 
   0   6   6       53.33       51.41      2.03 o 
   1   6   6      117.85      119.59      4.86 o 
   2   6   6       32.91       29.16      2.66 o 
   3   6   6       10.50        9.86      2.11 o 
   4   6   6       61.89       61.54      4.81 o 
   5   6   6        9.64        9.97      3.87 o 
  -4   7   6       51.32       63.89      9.22 o 
  -3   7   6       59.79       62.13      5.10 o 
  -2   7   6        7.68        8.36      2.35 o 
  -1   7   6       43.20       45.17      3.23 o 
   0   7   6       74.81       77.14      2.49 o 
   1   7   6        6.47        3.87      1.60 o 
   2   7   6       72.27       57.28      4.51 o 
   3   7   6       50.46       49.40      3.51 o 
   4   7   6        2.18        1.44      2.75 o 
   5   7   6       49.27       49.05      5.40 o 
  -4   8   6        1.41       -1.36      6.56 o 
  -3   8   6       49.20       52.17      4.27 o 
  -2   8   6       36.18       38.60      3.55 o 
  -1   8   6      194.17      182.94      5.83 o 
   0   8   6        0.38       -1.99      1.79 o 
   1   8   6      254.55      243.08      8.20 o 
   2   8   6        4.39       -1.05      1.99 o 
   3   8   6        8.50        8.59      3.72 o 
   4   8   6        8.40        7.87      3.26 o 
  -3   9   6        4.80        1.58      2.59 o 
  -2   9   6        3.76        6.06      2.58 o 
  -1   9   6      101.52       87.84      4.40 o 
   0   9   6        6.21        5.41      2.31 o 
   1   9   6      227.25      211.82      7.94 o 
   2   9   6      125.09      119.63      4.74 o 
   3   9   6        1.87        1.29      2.33 o 
   4   9   6       13.59       12.86      3.73 o 
  -3  10   6        1.94        4.80      3.44 o 
  -2  10   6       67.39       60.01      4.49 o 
  -1  10   6        1.87        2.25      2.29 o 
   0  10   6      965.91      882.72     25.93 o 
   1  10   6       76.54       80.18      5.44 o 
   2  10   6      219.45      215.88      9.96 o 
   3  10   6       43.36       50.62      4.09 o 
   4  10   6        0.77        3.52      3.14 o 
  -2  11   6       23.18       20.41      4.02 o 
  -1  11   6      254.72      227.11      9.04 o 
   0  11   6        0.01       -0.83      2.83 o 
   1  11   6        1.59       -0.68      3.09 o 
   2  11   6        4.87        5.47      2.69 o 
   3  11   6      153.61      154.29      5.95 o 
  -2  12   6        1.32        3.91      4.36 o 
  -1  12   6       24.21       23.93      4.51 o 
   0  12   6      117.33      115.28      7.53 o 
   1  12   6        0.12        0.70      3.19 o 
   2  12   6       39.91       42.77      4.93 o 
   3  12   6        0.01        2.86      3.77 o 
  -1  13   6        1.37        9.90      4.01 o 
   0  13   6       32.63       36.10     11.45 o 
   1  13   6        6.47       10.20      3.73 o 
   2  13   6       21.71       24.42      4.10 o 
   1  14   6        9.21       56.10     23.62 o 
  -1 -13   7        4.09       10.80      3.77 o 
   0 -13   7       56.10       68.83      8.42 o 
  -2 -12   7       66.58       66.35      5.75 o 
  -1 -12   7       10.17       13.84      3.73 o 
   0 -12   7      103.76       94.52      5.86 o 
   1 -12   7       21.21       14.34      4.49 o 
  -3 -11   7       51.00       44.53      5.40 o 
  -2 -11   7        2.43        3.33      3.25 o 
  -1 -11   7        6.97        8.24      3.40 o 
   0 -11   7       19.39       15.57      3.48 o 
   1 -11   7       23.37       24.32      4.86 o 
  -3 -10   7       18.36       15.54      4.03 o 
  -2 -10   7        2.43        1.82      2.90 o 
  -1 -10   7       74.64       58.12      4.70 o 
   0 -10   7        3.52        6.27      2.91 o 
   1 -10   7      100.64       91.05      6.84 o 
   2 -10   7        0.96        1.66      3.22 o 
   3 -10   7        2.41       -6.74      5.98 o 
  -4  -9   7        9.95       13.45      4.81 o 
  -3  -9   7       62.51       59.46      4.49 o 
  -2  -9   7       31.69       38.22      4.16 o 
  -1  -9   7        5.05        8.05      4.26 o 
   0  -9   7      166.45      149.71      6.61 o 
   1  -9   7       49.48       48.94      4.03 o 
   2  -9   7        0.00       -0.64      2.66 o 
   3  -9   7        0.06        0.97     10.29 o 
  -4  -8   7        4.62        1.95      4.13 o 
  -3  -8   7      200.23      187.44      6.31 o 
  -2  -8   7      367.80      309.62      7.72 o 
  -1  -8   7        0.68       -1.33      2.99 o 
   0  -8   7      422.62      388.96      9.09 o 
   1  -8   7      180.43      186.44      5.49 o 
   2  -8   7       20.26       20.72      3.41 o 
   3  -8   7       49.31       49.05      5.51 o 
   4  -8   7        3.44       -0.65      7.12 o 
  -4  -7   7       68.94       66.77      6.06 o 
  -3  -7   7      232.42      213.85      7.49 o 
  -2  -7   7       22.51       25.33      2.79 o 
  -1  -7   7      197.40      179.21      4.53 o 
   0  -7   7        5.02        0.92      2.83 o 
   1  -7   7      121.57      117.59      3.33 o 
   2  -7   7      109.73      100.13      4.28 o 
   3  -7   7        0.66        0.37      2.84 o 
   4  -7   7        0.37       -1.84      9.32 o 
  -4  -6   7       10.77        7.99      3.73 o 
  -3  -6   7       87.24       81.18      4.02 o 
  -2  -6   7       60.19       57.00      3.21 o 
  -1  -6   7       53.47       50.04      2.97 o 
   0  -6   7       53.47       52.16      2.24 o 
   1  -6   7      236.31      232.49      4.58 o 
   2  -6   7      191.64      175.37      5.32 o 
   3  -6   7      130.12      123.12      5.74 o 
   4  -6   7        0.28       -1.64      8.47 o 
  -5  -5   7        8.51       11.11      4.63 o 
  -4  -5   7       24.61       29.83      4.33 o 
  -3  -5   7       11.25        7.94      2.24 o 
  -2  -5   7      205.86      183.08      5.09 o 
  -1  -5   7        9.83        7.62      1.43 o 
   0  -5   7       30.26       35.81      1.67 o 
   1  -5   7       60.08       60.32      3.09 o 
   2  -5   7       68.09       59.46      2.95 o 
   3  -5   7        6.53        5.32      3.67 o 
   4  -5   7      197.67      172.15      9.53 o 
  -5  -4   7        4.55        8.69      3.76 o 
  -4  -4   7        3.99        5.24      3.34 o 
  -3  -4   7        0.04       -3.15      2.33 o 
  -2  -4   7      110.38      105.42      3.58 o 
  -1  -4   7       28.75       31.21      1.91 o 
   0  -4   7      871.28      860.56     10.51 o 
   1  -4   7      116.26      106.59      2.69 o 
   2  -4   7        8.81        9.37      1.60 o 
   3  -4   7        4.88        4.29      1.92 o 
   4  -4   7        0.13       -2.50      2.35 o 
   5  -4   7       19.27       21.70      4.97 o 
  -5  -3   7        0.49       -0.90      3.23 o 
  -4  -3   7        0.39        0.42      5.48 o 
  -3  -3   7       16.11       16.57      2.30 o 
  -2  -3   7       31.22       34.34      2.29 o 
  -1  -3   7      181.04      166.01      4.20 o 
   0  -3   7      238.68      233.79      5.51 o 
   1  -3   7      510.89      501.51      6.10 o 
   2  -3   7       76.23       72.26      2.59 o 
   3  -3   7        0.03       -1.28      1.61 o 
   4  -3   7       86.72       77.69      3.77 o 
   5  -3   7        6.92        4.35      4.10 o 
  -5  -2   7        6.50        6.15      4.96 o 
  -4  -2   7        2.00        1.45      6.13 o 
  -3  -2   7       92.94       91.85      4.91 o 
  -2  -2   7       48.86       46.69      2.25 o 
  -1  -2   7      176.64      147.78     10.32 o 
   0  -2   7      148.26      162.33      5.02 o 
   1  -2   7      306.48      297.07      4.74 o 
   2  -2   7      164.58      138.90      3.76 o 
   3  -2   7      156.50      130.80      4.06 o 
   4  -2   7       44.26       48.25      3.39 o 
   5  -2   7       80.50       69.64      4.93 o 
  -5  -1   7        0.15        0.94      3.42 o 
  -4  -1   7      143.44      149.68     16.50 o 
  -3  -1   7       31.59       34.11      4.20 o 
  -2  -1   7      457.67      445.14      8.71 o 
  -1  -1   7      405.57      364.89      8.34 o 
   0  -1   7       21.70       18.59      1.30 o 
   1  -1   7       82.16       86.19      2.05 o 
   2  -1   7      101.79      101.13      3.11 o 
   3  -1   7      304.89      287.12      6.32 o 
   4  -1   7        2.68       -0.23      2.07 o 
   5  -1   7       18.14       14.17      2.92 o 
  -5   0   7        1.69       -0.43      4.29 o 
  -4   0   7       15.50       18.93      3.68 o 
  -3   0   7       56.37       57.74      4.34 o 
  -2   0   7        0.10       -0.26      0.98 o 
  -1   0   7        0.43        2.54      0.91 o 
   0   0   7       92.50       91.26      2.32 o 
   1   0   7      181.65      180.81      4.60 o 
   2   0   7       31.44       30.36      1.84 o 
   3   0   7      137.16      122.17      6.30 o 
   4   0   7      899.57      800.85     19.29 o 
   5   0   7        2.98        2.70      2.38 o 
  -5   1   7        0.03        7.76      6.67 o 
  -4   1   7       13.84       11.21      5.62 o 
  -3   1   7       25.50       24.45      2.93 o 
  -2   1   7       14.26       13.26      1.32 o 
  -1   1   7      715.09      704.74     10.53 o 
   0   1   7      527.40      468.72      7.30 o 
   1   1   7      377.49      376.99      8.73 o 
   2   1   7      350.96      314.01      5.50 o 
   3   1   7      656.52      581.84     10.39 o 
   4   1   7       95.28       81.36      4.21 o 
   5   1   7        1.41        2.93      2.37 o 
  -5   2   7       11.65       12.22      7.33 o 
  -4   2   7        0.05       -3.04      2.61 o 
  -3   2   7        0.70       -1.89      2.10 o 
  -2   2   7       36.51       42.84      2.84 o 
  -1   2   7      120.69      118.11      2.93 o 
   0   2   7        6.28        2.12      0.99 o 
   1   2   7       20.15       17.82      1.25 o 
   2   2   7      176.85      185.11      3.52 o 
   3   2   7      131.15      120.63      3.76 o 
   4   2   7       71.24       62.99      4.75 o 
   5   2   7        3.11        3.11      2.63 o 
  -5   3   7        2.26        9.35      7.07 o 
  -4   3   7        5.29        4.38      3.02 o 
  -3   3   7      216.96      216.32      6.53 o 
  -2   3   7       11.96       18.46      2.77 o 
  -1   3   7       23.92       22.31      1.78 o 
   0   3   7      679.80      694.55     10.53 o 
   1   3   7        2.24        3.11      1.12 o 
   2   3   7      181.50      189.31      3.67 o 
   3   3   7      133.74      119.30      3.71 o 
   4   3   7        1.28        1.21      2.19 o 
   5   3   7       20.13       21.90      5.51 o 
  -4   4   7      360.04      353.44      9.75 o 
  -3   4   7      274.06      278.56      7.76 o 
  -2   4   7      181.02      172.95      5.42 o 
  -1   4   7      427.35      420.30      8.89 o 
   0   4   7        0.49       -0.44      1.04 o 
   1   4   7        9.56        5.44      1.35 o 
   2   4   7      428.81      429.03      6.74 o 
   3   4   7       16.47       10.98      2.59 o 
   4   4   7       52.63       52.95      4.97 o 
   5   4   7        0.07        0.94      6.75 o 
  -4   5   7       23.93       21.69      4.27 o 
  -3   5   7      102.69       97.13      4.70 o 
  -2   5   7        0.12        0.98      1.99 o 
  -1   5   7      513.36      511.69     10.55 o 
   0   5   7     1257.10     1260.98     18.36 o 
   1   5   7        0.29        0.94      1.26 o 
   2   5   7       53.90       44.75      1.96 o 
   3   5   7        3.34        2.95      1.94 o 
   4   5   7       41.50       31.50      3.24 o 
   5   5   7        0.90       -1.85      3.19 o 
  -4   6   7       59.80       59.95      5.03 o 
  -3   6   7        4.93        2.41      2.53 o 
  -2   6   7        0.17       -1.38      1.97 o 
  -1   6   7       11.02       10.66      2.18 o 
   0   6   7        2.88        0.48      1.01 o 
   1   6   7      217.33      208.57      4.71 o 
   2   6   7      102.33       90.84      3.29 o 
   3   6   7      700.62      603.09     18.25 o 
   4   6   7       67.78       59.21      4.80 o 
   5   6   7       22.84       30.96      4.79 o 
  -4   7   7        3.11        3.79      3.21 o 
  -3   7   7        7.62        7.23      2.90 o 
  -2   7   7        0.15       -1.69      2.04 o 
  -1   7   7        0.01       -2.67      1.79 o 
   0   7   7       30.37       29.88      1.86 o 
   1   7   7       43.10       41.06      2.58 o 
   2   7   7        1.38        4.93      1.81 o 
   3   7   7       31.33       41.89      3.24 o 
   4   7   7        7.19        6.27      3.09 o 
   5   7   7       13.03       17.93      6.48 o 
  -3   8   7       12.58        9.76      3.19 o 
  -2   8   7       61.87       56.39      4.03 o 
  -1   8   7       67.07       62.57      3.82 o 
   0   8   7       61.00       57.75      3.67 o 
   1   8   7       46.78       45.77      2.78 o 
   2   8   7        1.45        1.00      1.97 o 
   3   8   7       21.38       20.62      2.86 o 
   4   8   7       63.93       63.41      6.87 o 
  -3   9   7       49.67       44.49      4.47 o 
  -2   9   7       33.47       32.62      3.65 o 
  -1   9   7      390.88      358.16      9.11 o 
   0   9   7      186.06      185.69      6.06 o 
   1   9   7       31.31       35.89      3.10 o 
   2   9   7       30.80       35.53      3.63 o 
   3   9   7       56.68       58.10      3.95 o 
   4   9   7       11.29       10.76      3.66 o 
  -3  10   7        2.16        5.43      3.22 o 
  -2  10   7        0.15        0.24      2.53 o 
  -1  10   7      182.66      172.36      6.22 o 
   0  10   7      280.21      279.63      9.83 o 
   1  10   7       22.03       25.02      2.93 o 
   2  10   7        1.44        1.53      2.31 o 
   3  10   7        9.90       19.35      3.91 o 
   4  10   7      160.51      156.24      9.47 o 
  -2  11   7       86.42       70.97      4.96 o 
  -1  11   7      278.04      254.64      9.69 o 
   0  11   7        5.55        5.75      6.05 o 
   1  11   7       68.41       69.00      5.24 o 
   2  11   7       70.05       74.15      4.26 o 
   3  11   7       19.01       26.29      5.26 o 
  -2  12   7        5.50        7.96      9.33 o 
  -1  12   7        0.02        6.89      5.35 o 
   0  12   7        2.24        7.52      3.62 o 
   1  12   7       23.03       30.60      5.10 o 
   2  12   7       38.48       41.19      5.13 o 
   3  12   7       44.48       47.85      4.36 o 
  -1  13   7       22.88       29.70      9.23 o 
   0  13   7       18.86       19.06      4.42 o 
   1  13   7       71.63       70.79      6.95 o 
   2  13   7       31.89       49.07     13.73 o 
  -1 -13   8       43.48       41.77      5.17 o 
   0 -13   8        0.22        4.76      4.18 o 
  -2 -12   8      121.11      112.62      6.86 o 
  -1 -12   8       37.36       40.74      4.93 o 
   0 -12   8       10.12        9.64      3.70 o 
   1 -12   8       26.58       26.99      5.72 o 
  -3 -11   8       14.42       12.73      4.96 o 
  -2 -11   8       59.40       71.89      5.73 o 
  -1 -11   8       49.89       52.80      5.13 o 
   0 -11   8      228.67      232.71      8.58 o 
   1 -11   8      186.59      179.36     10.18 o 
  -3 -10   8        0.98       -1.53      3.08 o 
  -2 -10   8       10.63        9.78      4.69 o 
  -1 -10   8       12.25       10.05      3.36 o 
   0 -10   8       48.13       55.48      5.30 o 
   1 -10   8       90.77       97.36      7.37 o 
   2 -10   8       42.80       43.41      5.72 o 
  -4  -9   8       31.02       29.12      7.75 o 
  -3  -9   8       54.78       55.36      4.51 o 
  -2  -9   8       35.80       37.80      3.57 o 
  -1  -9   8        0.44       -1.07      2.39 o 
   0  -9   8       26.42       27.29      3.64 o 
   1  -9   8       46.69       56.92      6.11 o 
   2  -9   8      114.70      107.23      5.91 o 
   3  -9   8       42.53       25.64      7.80 o 
  -4  -8   8        1.46        0.07      4.03 o 
  -3  -8   8       46.52       47.33      4.10 o 
  -2  -8   8       51.69       57.20      3.80 o 
  -1  -8   8      173.91      175.86      5.40 o 
   0  -8   8       55.41       53.91      3.30 o 
   1  -8   8       13.50       13.52      2.92 o 
   2  -8   8      162.61      165.28      6.79 o 
   3  -8   8        6.92        6.59      2.63 o 
  -4  -7   8        5.03        2.13      3.95 o 
  -3  -7   8       47.69       54.71      4.02 o 
  -2  -7   8       43.13       44.00      3.35 o 
  -1  -7   8      499.27      462.82      9.73 o 
   0  -7   8       85.55       81.14      3.63 o 
   1  -7   8      124.04      131.05      3.51 o 
   2  -7   8      204.20      202.44      6.06 o 
   3  -7   8       54.58       58.66      4.04 o 
   4  -7   8        8.61        1.21      8.39 o 
  -4  -6   8        2.57        4.99      3.76 o 
  -3  -6   8        1.12       -2.29      2.02 o 
  -2  -6   8       13.24       11.69      2.33 o 
  -1  -6   8       62.24       54.19      3.61 o 
   0  -6   8     3727.03     3533.74     48.51 o 
   1  -6   8      411.17      408.96      6.80 o 
   2  -6   8       34.29       33.21      2.99 o 
   3  -6   8       66.77       63.99      4.01 o 
   4  -6   8       24.43       20.58     12.09 o 
  -4  -5   8       70.93       73.25      5.44 o 
  -3  -5   8       27.77       28.86      2.99 o 
  -2  -5   8       18.57       16.79      3.09 o 
  -1  -5   8      754.87      731.21     11.32 o 
   0  -5   8      286.97      277.27      4.39 o 
   1  -5   8       25.73       27.85      2.55 o 
   2  -5   8       28.51       27.98      4.30 o 
   3  -5   8       45.60       54.91      3.86 o 
   4  -5   8        0.02       -1.69      3.63 o 
  -5  -4   8        4.56        3.49      3.69 o 
  -4  -4   8       14.17       13.51      3.70 o 
  -3  -4   8       43.48       42.70      3.74 o 
  -2  -4   8      155.01      147.08      4.40 o 
  -1  -4   8       32.32       33.46      2.31 o 
   0  -4   8      625.45      593.35      9.37 o 
   1  -4   8       12.96        9.36      1.37 o 
   2  -4   8       26.40       29.80      2.19 o 
   3  -4   8       58.68       58.06      3.22 o 
   4  -4   8        2.37       -0.12      2.55 o 
  -5  -3   8        3.14        2.02      3.51 o 
  -4  -3   8       43.84       52.76      6.61 o 
  -3  -3   8       43.67       50.44      3.18 o 
  -2  -3   8      208.17      202.02      5.16 o 
  -1  -3   8      443.63      427.54      8.86 o 
   0  -3   8       47.89       36.57      2.47 o 
   1  -3   8      138.08      121.66      2.27 o 
   2  -3   8      437.96      440.60      7.42 o 
   3  -3   8        0.03       -0.51      1.75 o 
   4  -3   8        8.33        8.16      3.08 o 
   5  -3   8       11.52        8.40      6.46 o 
  -5  -2   8        6.07        1.06      4.96 o 
  -4  -2   8        0.83       -5.23      2.61 o 
  -3  -2   8        0.57        0.13      1.66 o 
  -2  -2   8      150.73      131.40     12.36 o 
  -1  -2   8       48.77       49.95      3.50 o 
   0  -2   8      931.13      957.01     32.33 o 
   1  -2   8       67.59       53.26      1.56 o 
   2  -2   8       24.20       25.19      2.10 o 
   3  -2   8      230.64      210.34      5.31 o 
   4  -2   8        8.64        4.73      2.27 o 
   5  -2   8        3.39        7.66      2.79 o 
  -5  -1   8       14.80       19.99     11.56 o 
  -4  -1   8      143.06      146.55     13.53 o 
  -3  -1   8        1.26        0.99      2.34 o 
  -2  -1   8        5.12        4.72      1.23 o 
  -1  -1   8       78.94       71.18      2.71 o 
   0  -1   8     1197.92     1231.81     20.02 o 
   1  -1   8      142.68      146.19      2.90 o 
   2  -1   8       46.54       40.60      2.26 o 
   3  -1   8      196.62      180.99      4.93 o 
   4  -1   8       53.02       54.95      3.50 o 
   5  -1   8       21.01       17.17      3.05 o 
  -5   0   8        1.23        3.88      6.23 o 
  -4   0   8        8.18        9.07      3.51 o 
  -3   0   8       97.96       93.22      4.06 o 
  -2   0   8       51.64       47.18      2.12 o 
  -1   0   8     1577.91     1571.82     22.08 o 
   0   0   8     1852.57     1850.81     25.72 o 
   1   0   8       31.09       32.06      1.43 o 
   2   0   8        2.16        0.81      1.29 o 
   3   0   8        4.83        4.19      1.75 o 
   4   0   8       15.76       18.89      2.96 o 
   5   0   8       20.45       15.29      3.04 o 
  -5   1   8        3.07        0.39      3.69 o 
  -4   1   8        7.71        8.08      3.47 o 
  -3   1   8       83.84       86.39      4.14 o 
  -2   1   8       37.30       39.46      3.13 o 
  -1   1   8       15.95       18.37      1.42 o 
   0   1   8      459.30      442.53      7.13 o 
   1   1   8      182.28      190.10      3.50 o 
   2   1   8      627.36      569.93     10.41 o 
   3   1   8       24.01       26.46      2.34 o 
   4   1   8       48.04       53.78      3.90 o 
   5   1   8       30.24       39.66      3.63 o 
  -5   2   8        4.41       13.08      7.60 o 
  -4   2   8       68.94       67.77      4.53 o 
  -3   2   8        4.19        4.62      2.34 o 
  -2   2   8       69.77       78.25      3.58 o 
  -1   2   8        0.08        0.05      0.88 o 
   0   2   8      379.52      353.76      6.23 o 
   1   2   8       67.01       58.79      1.92 o 
   2   2   8       13.64       13.03      1.22 o 
   3   2   8       66.47       62.39      2.94 o 
   4   2   8       12.86       12.56      2.71 o 
   5   2   8        2.20        5.97      4.12 o 
  -4   3   8       37.73       37.43      4.18 o 
  -3   3   8       13.60       13.34      2.77 o 
  -2   3   8       25.28       33.75      3.12 o 
  -1   3   8       17.64       19.94      1.37 o 
   0   3   8        3.13        2.49      1.10 o 
   1   3   8      175.31      162.16      3.68 o 
   2   3   8       26.93       23.73      1.56 o 
   3   3   8      347.89      292.07      6.35 o 
   4   3   8       28.43       30.94      3.23 o 
   5   3   8       25.58       27.75      4.58 o 
  -4   4   8      198.16      207.09      7.37 o 
  -3   4   8        0.25        0.17      2.32 o 
  -2   4   8       37.60       42.41      3.17 o 
  -1   4   8       12.48       15.08      2.18 o 
   0   4   8      880.31      864.92     13.03 o 
   1   4   8       14.46       14.25      1.56 o 
   2   4   8       21.67       21.90      1.58 o 
   3   4   8       13.15       12.70      2.32 o 
   4   4   8       24.85       24.96      3.06 o 
   5   4   8        2.17        3.84      4.92 o 
  -4   5   8        2.11        0.24      2.99 o 
  -3   5   8       49.54       59.33      4.23 o 
  -2   5   8      180.89      163.04      5.47 o 
  -1   5   8       20.94       21.30      2.50 o 
   0   5   8      140.57      165.23      3.50 o 
   1   5   8       73.44       67.36      2.72 o 
   2   5   8        7.40        3.05      1.50 o 
   3   5   8        1.32       -0.96      2.00 o 
   4   5   8        0.27       -0.20      2.20 o 
   5   5   8        6.93        4.79      3.59 o 
  -4   6   8        0.14        0.86      3.38 o 
  -3   6   8        0.40       -0.57      2.48 o 
  -2   6   8       32.21       33.57      3.52 o 
  -1   6   8      555.63      551.95     11.63 o 
   0   6   8       14.46       15.36      1.46 o 
   1   6   8      623.85      621.27     10.32 o 
   2   6   8       98.44       77.67      3.15 o 
   3   6   8        3.70        7.38      2.37 o 
   4   6   8       16.24       18.95      7.30 o 
   5   6   8        4.75        9.98      3.75 o 
  -4   7   8        0.27        2.18      3.25 o 
  -3   7   8       19.23       15.61      3.26 o 
  -2   7   8       35.17       28.84      3.33 o 
  -1   7   8       13.54        9.44      2.33 o 
   0   7   8       45.64       49.78      3.70 o 
   1   7   8       56.65       48.68      2.69 o 
   2   7   8        5.45        7.49      1.89 o 
   3   7   8      113.94      102.09      4.58 o 
   4   7   8       34.82       38.43      4.57 o 
  -3   8   8        0.36       -0.51      2.74 o 
  -2   8   8       24.11       21.70      3.27 o 
  -1   8   8       35.25       30.33      3.55 o 
   0   8   8        0.87       -1.68      2.02 o 
   1   8   8       57.32       51.44      2.90 o 
   2   8   8       73.69       61.47      3.18 o 
   3   8   8        5.76        4.64      2.26 o 
   4   8   8       56.91       58.72      5.18 o 
  -3   9   8        9.47        8.27      3.29 o 
  -2   9   8       50.78       52.16      4.28 o 
  -1   9   8       10.10        9.96      2.72 o 
   0   9   8       88.43       79.89      4.37 o 
   1   9   8        3.54        3.46      2.61 o 
   2   9   8        1.20        3.56      2.26 o 
   3   9   8        0.73        2.32      2.33 o 
   4   9   8       17.14       14.94      3.98 o 
  -3  10   8        6.28        3.75      3.02 o 
  -2  10   8       49.32       52.56      4.45 o 
  -1  10   8        1.02        2.29      2.49 o 
   0  10   8      128.09      118.98      6.38 o 
   1  10   8      100.70       97.39      5.78 o 
   2  10   8        0.46        3.06      2.35 o 
   3  10   8       23.95       24.57      3.32 o 
   4  10   8        0.45        6.35      4.72 o 
  -2  11   8        1.25        2.95      2.86 o 
  -1  11   8      649.16      589.92     16.64 o 
   0  11   8       71.81       70.35      9.30 o 
   1  11   8      116.36      109.48      9.60 o 
   2  11   8       51.45       47.25      4.07 o 
   3  11   8       22.33       23.56      3.59 o 
  -1  12   8        7.01        9.55      5.22 o 
   0  12   8        0.10        3.00      4.39 o 
   1  12   8        0.58        2.91      3.29 o 
   2  12   8      100.27       92.98      4.83 o 
   3  12   8       38.80       40.55      3.94 o 
   0  13   8        0.01       -3.77      4.56 o 
   1  13   8       15.48       30.35      5.88 o 
   2  13   8        0.15        5.09      5.19 o 
  -2 -12   9        0.49        4.22      3.77 o 
  -1 -12   9       61.85       47.30      5.29 o 
   0 -12   9       10.96        8.48      3.55 o 
   1 -12   9       33.53       35.81      6.18 o 
  -3 -11   9       41.88       45.91      9.86 o 
  -2 -11   9        6.82        4.12      3.54 o 
  -1 -11   9       83.34       67.33      5.45 o 
   0 -11   9       17.07        7.35      5.02 o 
   1 -11   9        1.66        1.42      3.77 o 
   2 -11   9        0.01        5.48      4.00 o 
  -3 -10   9        3.09        6.93      3.88 o 
  -2 -10   9        2.25        2.71      3.21 o 
  -1 -10   9       13.16        5.37      3.07 o 
   0 -10   9       54.96       58.72      4.88 o 
   1 -10   9       19.26       20.78      4.79 o 
   2 -10   9      115.11      117.72      8.29 o 
  -3  -9   9        1.52       -3.50      2.76 o 
  -2  -9   9       35.19       34.39      4.11 o 
  -1  -9   9        1.46        2.70      2.71 o 
   0  -9   9      129.42      131.23      5.92 o 
   1  -9   9        3.40        3.60      3.47 o 
   2  -9   9        0.40        1.82      3.50 o 
   3  -9   9        0.03       -9.28      5.68 o 
  -4  -8   9       32.70       32.99      5.50 o 
  -3  -8   9       22.29       26.32      3.61 o 
  -2  -8   9        9.44        6.83      3.49 o 
  -1  -8   9      166.89      144.22      4.98 o 
   0  -8   9        6.60        9.90      2.16 o 
   1  -8   9        0.69       -1.55      3.14 o 
   2  -8   9        5.07        9.21      3.04 o 
   3  -8   9       40.56       50.73      6.16 o 
  -4  -7   9       68.08       68.12      6.36 o 
  -3  -7   9      176.95      167.79      7.39 o 
  -2  -7   9       11.24        6.47      2.43 o 
  -1  -7   9      239.19      220.37      5.30 o 
   0  -7   9      206.42      194.99      5.64 o 
   1  -7   9       55.99       57.39      5.55 o 
   2  -7   9       25.90       29.18      3.06 o 
   3  -7   9       12.34       16.33      4.45 o 
   4  -7   9        0.61        1.52      6.84 o 
  -4  -6   9      116.63      119.42      6.78 o 
  -3  -6   9        5.46        6.34      2.53 o 
  -2  -6   9      134.80      121.41      4.53 o 
  -1  -6   9        3.38        1.68      6.77 o 
   0  -6   9        6.40        3.35      1.59 o 
   1  -6   9       85.03       71.79      3.77 o 
   2  -6   9        1.09       -0.86      1.93 o 
   3  -6   9        0.02       -2.05      2.16 o 
   4  -6   9       27.56       20.26      4.82 o 
  -4  -5   9       18.35       19.76      4.23 o 
  -3  -5   9       45.36       44.54      3.51 o 
  -2  -5   9       33.55       30.84      2.78 o 
  -1  -5   9       33.90       40.16      2.43 o 
   0  -5   9      411.25      376.61      6.20 o 
   1  -5   9      389.24      358.81      6.68 o 
   2  -5   9      262.98      240.50      6.45 o 
   3  -5   9        1.91        4.06      2.44 o 
   4  -5   9        0.05        1.34      2.66 o 
  -4  -4   9        0.50        1.29      4.33 o 
  -3  -4   9       61.42       59.59      8.09 o 
  -2  -4   9       17.97       17.29      2.20 o 
  -1  -4   9        3.78        1.77      1.52 o 
   0  -4   9       27.37       28.59      1.79 o 
   1  -4   9       29.97       24.55      1.52 o 
   2  -4   9       19.31       14.80      2.05 o 
   3  -4   9      366.86      317.69      7.13 o 
   4  -4   9       53.79       47.85      4.18 o 
  -5  -3   9        0.64       -2.08      4.92 o 
  -4  -3   9        2.49        0.23      4.23 o 
  -3  -3   9       22.19       20.58      2.53 o 
  -2  -3   9       49.50       46.50      2.73 o 
  -1  -3   9      654.02      607.70     14.55 o 
   0  -3   9      104.47       85.93      8.00 o 
   1  -3   9       28.84       25.59      1.43 o 
   2  -3   9        1.47        0.08      1.37 o 
   3  -3   9        9.98        6.67      2.08 o 
   4  -3   9       25.91       23.98      3.06 o 
   5  -3   9        6.95       16.25      7.05 o 
  -5  -2   9        1.73       -3.17      4.56 o 
  -4  -2   9        0.37       -0.89      3.30 o 
  -3  -2   9        7.18        6.56      1.97 o 
  -2  -2   9       94.30       86.61      3.31 o 
  -1  -2   9      141.09      137.35      3.93 o 
   0  -2   9      299.87      281.60      6.01 o 
   1  -2   9      187.43      177.16      4.19 o 
   2  -2   9        0.10       -2.67      1.34 o 
   3  -2   9      122.79      109.76      3.92 o 
   4  -2   9       24.70       24.25      2.92 o 
   5  -2   9       15.75       21.57      5.76 o 
  -5  -1   9        0.24       -1.15      3.69 o 
  -4  -1   9       62.23       62.54      5.28 o 
  -3  -1   9        5.15        4.77      2.70 o 
  -2  -1   9        6.41        4.85      1.46 o 
  -1  -1   9        1.57        2.27      1.29 o 
   0  -1   9      117.23      104.15      2.67 o 
   1  -1   9      202.95      164.14      3.26 o 
   2  -1   9      382.90      351.28     11.58 o 
   3  -1   9      141.86      133.74      4.91 o 
   4  -1   9      163.65      140.67      5.72 o 
   5  -1   9       23.48       23.93      3.36 o 
  -5   0   9       64.77       70.97      6.36 o 
  -4   0   9       15.82       15.80      3.90 o 
  -3   0   9       87.53       84.71      4.96 o 
  -2   0   9      113.25      108.30      3.09 o 
  -1   0   9       60.30       52.62      2.07 o 
   0   0   9      140.53      153.87      3.36 o 
   1   0   9       36.15       38.11      1.62 o 
   2   0   9      629.20      560.01      9.83 o 
   3   0   9        4.48        1.70      1.67 o 
   4   0   9        4.68        2.64      2.40 o 
   5   0   9       57.27       64.21      4.15 o 
  -4   1   9       15.95       19.35      4.06 o 
  -3   1   9        2.21        2.66      2.29 o 
  -2   1   9       13.71       13.50      2.20 o 
  -1   1   9      268.54      255.74      4.85 o 
   0   1   9       70.20       63.30      2.23 o 
   1   1   9       98.10       81.51      2.26 o 
   2   1   9      221.03      191.13      4.68 o 
   3   1   9     1314.61     1182.04     30.76 o 
   4   1   9        0.50       -1.01      2.23 o 
   5   1   9       16.00       26.14      3.25 o 
  -4   2   9        5.40        3.86      3.70 o 
  -3   2   9        5.52        6.37      2.49 o 
  -2   2   9      186.72      190.59      5.57 o 
  -1   2   9      319.65      281.87      5.22 o 
   0   2   9      195.26      195.65      4.04 o 
   1   2   9      427.33      383.69      6.61 o 
   2   2   9     1277.33     1116.15     17.55 o 
   3   2   9      159.96      147.62      5.14 o 
   4   2   9        3.59        4.86      2.69 o 
   5   2   9        1.42        4.61      4.35 o 
  -4   3   9        0.39       -1.85      2.98 o 
  -3   3   9        2.54        1.08      2.41 o 
  -2   3   9        9.27       11.80      2.39 o 
  -1   3   9       14.73       13.84      2.17 o 
   0   3   9       56.82       52.11      2.22 o 
   1   3   9       74.91       82.50      2.70 o 
   2   3   9      181.44      169.18      3.63 o 
   3   3   9       39.08       37.21      2.58 o 
   4   3   9        8.04        7.69      2.56 o 
   5   3   9       11.70       18.49      6.56 o 
  -4   4   9       82.82       76.23      5.15 o 
  -3   4   9        9.31        7.57      2.79 o 
  -2   4   9        5.88        5.21      2.25 o 
  -1   4   9      154.37      162.62      5.09 o 
   0   4   9       23.33       21.79      1.75 o 
   1   4   9      108.99      120.65      3.39 o 
   2   4   9      122.90      111.94      2.99 o 
   3   4   9       16.61       19.66      2.71 o 
   4   4   9       41.81       40.31      4.81 o 
   5   4   9       38.54       42.31      5.84 o 
  -4   5   9      113.39      111.65      5.86 o 
  -3   5   9       61.45       63.91      4.48 o 
  -2   5   9       91.43       86.42      4.24 o 
  -1   5   9       71.47       70.01      3.70 o 
   0   5   9       49.83       52.92      2.47 o 
   1   5   9      325.70      335.83      6.44 o 
   2   5   9       27.63       23.56      2.11 o 
   3   5   9      120.12      115.91      4.72 o 
   4   5   9        0.69        1.09      4.07 o 
   5   5   9       11.69       15.86      5.82 o 
  -4   6   9       21.02       21.92      4.02 o 
  -3   6   9        3.24        1.70      2.71 o 
  -2   6   9      137.04      129.90      5.18 o 
  -1   6   9      301.52      280.19      7.63 o 
   0   6   9        0.40       -2.63      1.43 o 
   1   6   9       23.58       21.20      2.10 o 
   2   6   9       20.57       16.37      2.11 o 
   3   6   9       20.47        8.28      2.46 o 
   4   6   9        1.20        4.56      2.87 o 
   5   6   9        7.30        8.32      3.85 o 
  -4   7   9        0.09       -1.60      2.93 o 
  -3   7   9        0.03       -1.21      2.55 o 
  -2   7   9        8.29        8.90      2.76 o 
  -1   7   9        0.05       -1.27      1.98 o 
   0   7   9      232.81      209.59      6.17 o 
   1   7   9      120.79      111.63      3.67 o 
   2   7   9      815.83      695.42     13.30 o 
   3   7   9       70.00       62.34      3.95 o 
   4   7   9       22.44       25.50      4.17 o 
  -3   8   9        0.92        3.09      3.54 o 
  -2   8   9        4.82        4.70      2.60 o 
  -1   8   9       19.70       20.52      3.30 o 
   0   8   9       14.69       15.07      2.68 o 
   1   8   9        4.47        0.95      1.86 o 
   2   8   9        8.40        7.19      2.13 o 
   3   8   9       17.32       17.55      3.54 o 
   4   8   9       26.48       32.38      4.62 o 
  -3   9   9       23.82       17.07      3.74 o 
  -2   9   9       19.11       14.36      5.09 o 
  -1   9   9        7.97        6.92      2.74 o 
   0   9   9       30.19       26.22      4.36 o 
   1   9   9        1.16        0.39      1.79 o 
   2   9   9       28.80       29.29      3.18 o 
   3   9   9       92.43       91.12      8.08 o 
   4   9   9       32.50       26.90      4.66 o 
  -2  10   9      170.65      163.71      6.61 o 
  -1  10   9       87.07       77.97      4.67 o 
   0  10   9       52.45       50.40      5.40 o 
   1  10   9        8.99        9.85      3.38 o 
   2  10   9       60.69       62.54      6.13 o 
   3  10   9        1.16        1.62      4.35 o 
  -2  11   9       50.56       48.88      6.31 o 
  -1  11   9       30.25       32.91      7.68 o 
   0  11   9       13.13       14.99      4.22 o 
   1  11   9        0.70        0.69      3.13 o 
   2  11   9        2.32        2.35      2.49 o 
   3  11   9      167.55      175.65      6.38 o 
  -1  12   9        0.10        7.07      3.66 o 
   0  12   9       35.83       43.53      8.44 o 
   1  12   9       76.60       77.44      5.90 o 
   2  12   9       33.63       45.31      5.30 o 
   0  13   9       28.09       25.01      6.64 o 
   1  13   9       44.65       74.14      7.63 o 
  -1 -12  10        0.39        2.20      4.59 o 
   0 -12  10        1.78       -1.06      4.10 o 
   1 -12  10       10.42       16.39      5.15 o 
  -2 -11  10       47.07       45.26      6.48 o 
  -1 -11  10        5.86        4.74      3.65 o 
   0 -11  10        7.96        8.30      3.64 o 
   1 -11  10       89.22       75.36      7.37 o 
   2 -11  10        1.95        4.59      3.83 o 
  -3 -10  10       24.70       28.72      4.35 o 
  -2 -10  10       46.32       50.43      5.34 o 
  -1 -10  10      263.19      246.15      8.90 o 
   0 -10  10      172.37      167.19      7.18 o 
   1 -10  10       49.08       39.88      6.11 o 
   2 -10  10       26.12       25.27      5.12 o 
  -3  -9  10        3.15        0.45      3.01 o 
  -2  -9  10        4.51        4.73      2.68 o 
  -1  -9  10       38.06       34.38      4.19 o 
   0  -9  10       45.06       51.09      4.56 o 
   1  -9  10       85.96       82.23      7.07 o 
   2  -9  10      149.57      136.05      8.69 o 
   3  -9  10      147.39      127.00      8.49 o 
  -4  -8  10       19.66       17.07      5.12 o 
  -3  -8  10       20.37       21.99      3.56 o 
  -2  -8  10        5.86        1.03      2.41 o 
  -1  -8  10        8.86        5.10      2.33 o 
   0  -8  10       35.21       38.31      3.97 o 
   1  -8  10      108.51      100.50      7.27 o 
   2  -8  10       55.81       53.49      6.15 o 
   3  -8  10       32.80       52.89      4.79 o 
  -4  -7  10       16.76       15.67      4.88 o 
  -3  -7  10        5.72        4.23      2.68 o 
  -2  -7  10      139.36      141.79      5.25 o 
  -1  -7  10       86.95       73.03      3.35 o 
   0  -7  10        4.88        0.28      2.27 o 
   1  -7  10      241.22      243.13      7.99 o 
   2  -7  10       11.53       18.91      3.30 o 
   3  -7  10        0.38        3.21      2.91 o 
  -4  -6  10       39.94       44.10     10.77 o 
  -3  -6  10       15.43       13.74      2.87 o 
  -2  -6  10      330.10      319.06      8.59 o 
  -1  -6  10      190.11      183.73      5.33 o 
   0  -6  10       54.58       52.26      2.41 o 
   1  -6  10      374.34      351.31      9.98 o 
   2  -6  10      112.10      106.86      4.45 o 
   3  -6  10       11.13       10.72      4.20 o 
   4  -6  10        1.66        7.46      3.41 o 
  -4  -5  10        0.27       -0.30      3.58 o 
  -3  -5  10       12.99       12.66      2.62 o 
  -2  -5  10       10.63       11.89      2.42 o 
  -1  -5  10     2645.33     2478.68     34.28 o 
   0  -5  10      186.57      174.76      3.97 o 
   1  -5  10       11.60       13.73      3.30 o 
   2  -5  10      107.34       98.71      4.23 o 
   3  -5  10       68.03       61.53      4.08 o 
   4  -5  10       89.82       77.74      4.78 o 
  -4  -4  10       19.21       24.55      5.88 o 
  -3  -4  10        8.53        8.45      2.74 o 
  -2  -4  10      562.84      552.21     14.02 o 
  -1  -4  10      278.46      268.77      6.34 o 
   0  -4  10       52.57       49.31      2.23 o 
   1  -4  10       49.70       44.96      2.10 o 
   2  -4  10       80.38       81.35      3.31 o 
   3  -4  10        0.46       -2.08      1.84 o 
   4  -4  10        2.53        2.43      2.71 o 
  -4  -3  10       28.33       33.01      6.18 o 
  -3  -3  10       41.32       43.08      3.24 o 
  -2  -3  10        0.70        2.06      1.65 o 
  -1  -3  10      259.49      245.60      5.85 o 
   0  -3  10       30.37       22.17      2.10 o 
   1  -3  10       67.28       61.11      1.79 o 
   2  -3  10      101.25       82.35      3.26 o 
   3  -3  10        0.27       -1.68      1.82 o 
   4  -3  10       12.88       11.43      2.74 o 
  -4  -2  10       10.03        6.98      3.77 o 
  -3  -2  10       96.49      103.05      5.47 o 
  -2  -2  10      141.46      136.21      5.64 o 
  -1  -2  10       60.90       52.25      2.70 o 
   0  -2  10      137.36      126.81      4.41 o 
   1  -2  10      421.64      413.62      7.68 o 
   2  -2  10        9.58       14.60      1.98 o 
   3  -2  10       34.78       40.12      2.98 o 
   4  -2  10       14.93       14.20      2.76 o 
   5  -2  10       23.50       18.88      3.64 o 
  -4  -1  10        6.13        2.37      3.73 o 
  -3  -1  10       45.44       44.45      6.11 o 
  -2  -1  10       35.78       36.96      2.52 o 
  -1  -1  10      556.71      543.24     10.18 o 
   0  -1  10       40.98       33.18      1.72 o 
   1  -1  10        4.25        5.84      1.10 o 
   2  -1  10      481.80      462.54      8.70 o 
   3  -1  10        0.12       -0.12      2.04 o 
   4  -1  10        1.58        3.19      2.30 o 
   5  -1  10        0.35        4.65      3.40 o 
  -4   0  10        4.18        3.64      7.45 o 
  -3   0  10        0.10       -1.10      2.48 o 
  -2   0  10       36.19       34.84      2.42 o 
  -1   0  10      260.64      262.30      5.93 o 
   0   0  10      163.34      160.09      3.58 o 
   1   0  10       82.52       70.81      2.21 o 
   2   0  10      120.69       97.84      3.46 o 
   3   0  10      167.82      149.42      5.23 o 
   4   0  10       35.08       36.10      3.69 o 
   5   0  10        1.44        3.54      4.05 o 
  -4   1  10       32.56       28.60      9.73 o 
  -3   1  10       30.18       34.13      4.03 o 
  -2   1  10      520.72      522.43     10.81 o 
  -1   1  10      669.37      679.24     10.60 o 
   0   1  10       23.73       26.46      1.71 o 
   1   1  10       12.83       16.35      1.44 o 
   2   1  10        9.12        8.56      1.98 o 
   3   1  10       64.41       64.56      3.19 o 
   4   1  10        5.92        5.16      2.72 o 
   5   1  10        0.55        7.59      6.80 o 
  -4   2  10       15.17       17.30      4.20 o 
  -3   2  10        2.61        2.93      2.35 o 
  -2   2  10       13.19       15.49      2.52 o 
  -1   2  10      148.81      153.15      3.64 o 
   0   2  10      215.56      218.62      4.50 o 
   1   2  10      320.17      293.83      5.78 o 
   2   2  10      211.77      194.16      4.92 o 
   3   2  10      100.59       96.51      4.78 o 
   4   2  10       91.42       86.49      4.55 o 
   5   2  10       18.97       23.31      5.37 o 
  -4   3  10        3.70        0.04      3.45 o 
  -3   3  10       51.80       52.40      3.87 o 
  -2   3  10        0.20       -2.28      1.91 o 
  -1   3  10      108.33       96.56      3.90 o 
   0   3  10       44.51       40.45      2.50 o 
   1   3  10       64.40       62.83      2.53 o 
   2   3  10      118.64      107.97      3.62 o 
   3   3  10        0.30       -2.27      1.99 o 
   4   3  10       11.68       10.47      2.81 o 
   5   3  10        7.14       12.17      3.91 o 
  -4   4  10       12.60        9.83      4.15 o 
  -3   4  10       18.70       21.94      3.35 o 
  -2   4  10        4.47        4.52      2.19 o 
  -1   4  10        6.00        8.92      2.22 o 
   0   4  10       82.71       74.18      2.73 o 
   1   4  10       62.56       61.45      2.65 o 
   2   4  10      360.16      325.14      6.12 o 
   3   4  10       67.09       64.44      3.84 o 
   4   4  10       42.76       46.25      4.55 o 
   5   4  10        2.30        2.18      3.57 o 
  -4   5  10        4.37        1.90      3.24 o 
  -3   5  10       17.18       17.68      3.33 o 
  -2   5  10       27.72       28.60      3.21 o 
  -1   5  10      232.51      220.48      9.59 o 
   0   5  10       10.23        8.94      1.64 o 
   1   5  10       30.61       35.09      2.58 o 
   2   5  10        8.13        7.29      1.72 o 
   3   5  10       19.07       17.54      3.77 o 
   4   5  10       17.03       16.89      3.12 o 
   5   5  10        0.11       -1.64      3.25 o 
  -4   6  10        7.40        9.63      4.94 o 
  -3   6  10       56.95       53.16      5.44 o 
  -2   6  10        4.28        2.68      2.41 o 
  -1   6  10       80.47       84.91      4.33 o 
   0   6  10      109.43      104.16      4.38 o 
   1   6  10       10.17        9.07      1.81 o 
   2   6  10        0.92       -1.27      1.57 o 
   3   6  10        0.64        0.16      2.16 o 
   4   6  10       34.67       42.95      3.96 o 
  -3   7  10       12.65       10.54      3.29 o 
  -2   7  10      293.08      287.63      8.50 o 
  -1   7  10       10.10        9.32      3.22 o 
   0   7  10      252.22      227.81      6.64 o 
   1   7  10       53.05       47.05      2.78 o 
   2   7  10        2.55        0.30      1.77 o 
   3   7  10       12.72       11.27      2.77 o 
   4   7  10        3.14        6.31      3.35 o 
  -3   8  10       27.74       23.91      4.02 o 
  -2   8  10        0.25       -1.58      2.50 o 
  -1   8  10       14.59       11.93      2.88 o 
   0   8  10       49.70       48.39      3.82 o 
   1   8  10       58.29       54.40      2.98 o 
   2   8  10      151.07      131.10      4.35 o 
   3   8  10       55.31       53.74      4.73 o 
   4   8  10       32.74       33.01      4.75 o 
  -3   9  10        3.75        3.76      3.04 o 
  -2   9  10       12.01       11.02      5.00 o 
  -1   9  10        0.13       -1.26      2.35 o 
   0   9  10       31.95       34.53      3.61 o 
   1   9  10       45.58       46.47      3.99 o 
   2   9  10       10.15        8.26      2.50 o 
   3   9  10       40.20       34.66      4.50 o 
   4   9  10      156.26      157.26      7.65 o 
  -2  10  10       14.77       11.62      3.29 o 
  -1  10  10       23.08       16.23      3.33 o 
   0  10  10        0.66       -0.67      2.42 o 
   1  10  10        1.88       -0.37      4.06 o 
   2  10  10        3.82        2.33      2.40 o 
   3  10  10       30.32       28.66      4.46 o 
  -2  11  10        0.25        7.30      5.16 o 
  -1  11  10       42.73       38.73      5.16 o 
   0  11  10       43.85       50.42      5.53 o 
   1  11  10        3.27        1.96      3.41 o 
   2  11  10       19.89       17.88      3.13 o 
   3  11  10        1.60       10.04      5.55 o 
  -1  12  10       43.59       32.77      6.51 o 
   0  12  10       47.39       42.15     10.82 o 
   1  12  10       33.33       33.16      6.08 o 
   2  12  10       66.50       68.82     14.60 o 
  -1 -12  11        0.05       -0.10      3.73 o 
   0 -12  11        1.18        2.78      4.43 o 
  -2 -11  11       37.86       29.92      4.86 o 
  -1 -11  11       15.82        5.86      3.67 o 
   0 -11  11       29.17       35.58      6.34 o 
   1 -11  11       34.13       35.62      6.01 o 
  -3 -10  11        4.96        2.61      3.42 o 
  -2 -10  11       36.55       35.61      5.55 o 
  -1 -10  11        5.16        1.50      3.37 o 
   0 -10  11        5.62        3.62      3.20 o 
   1 -10  11        0.36       -0.36      3.80 o 
   2 -10  11       24.83       30.76      5.72 o 
  -3  -9  11        0.29        0.51      3.00 o 
  -2  -9  11       12.23       12.76      3.22 o 
  -1  -9  11       71.67       68.69      5.18 o 
   0  -9  11       51.78       46.98      4.60 o 
   1  -9  11      138.63      137.08      8.99 o 
   2  -9  11      154.62      147.98      9.45 o 
   3  -9  11        0.21        8.66      3.87 o 
  -3  -8  11       11.01       13.43      3.36 o 
  -2  -8  11        0.03       -0.95      2.44 o 
  -1  -8  11       82.39       76.77      4.58 o 
   0  -8  11       14.17       13.49      3.16 o 
   1  -8  11        0.10       -0.23      3.40 o 
   2  -8  11        4.59        5.05      3.70 o 
   3  -8  11       81.16       88.04     13.73 o 
  -4  -7  11        6.93        5.53      3.15 o 
  -3  -7  11        3.65        1.77      2.69 o 
  -2  -7  11      108.92      102.62      4.64 o 
  -1  -7  11        2.27       -0.91      2.16 o 
   0  -7  11        0.44       -0.10      2.51 o 
   1  -7  11       32.28       38.75      5.42 o 
   2  -7  11       62.56       69.00      4.85 o 
   3  -7  11      146.77      138.72     14.40 o 
  -4  -6  11       57.44       55.96     18.65 o 
  -3  -6  11       14.24       14.65      4.26 o 
  -2  -6  11       67.76       62.07      3.76 o 
  -1  -6  11      102.98       97.94      4.04 o 
   0  -6  11      102.31       90.45      3.77 o 
   1  -6  11        4.15        6.11      4.43 o 
   2  -6  11       29.44       28.02      4.48 o 
   3  -6  11        0.33        1.54      4.04 o 
   4  -6  11       63.27       61.92      6.07 o 
  -4  -5  11        0.31        0.62      4.84 o 
  -3  -5  11       45.70       43.17      3.68 o 
  -2  -5  11        1.52       -1.39      2.16 o 
  -1  -5  11       12.44       13.25      2.33 o 
   0  -5  11       31.73       28.20      2.15 o 
   1  -5  11       13.71       15.61      3.08 o 
   2  -5  11        0.03       -1.14      2.03 o 
   3  -5  11       49.46       45.53      3.90 o 
   4  -5  11        0.03        3.45      4.56 o 
  -4  -4  11       15.51       18.50      5.91 o 
  -3  -4  11       14.73       12.33      6.13 o 
  -2  -4  11      178.66      196.26      5.64 o 
  -1  -4  11      402.13      369.22      8.03 o 
   0  -4  11      384.77      352.23      7.58 o 
   1  -4  11      353.88      326.71      9.94 o 
   2  -4  11        3.43        2.71      1.80 o 
   3  -4  11       19.02       23.10      2.74 o 
   4  -4  11       83.20       77.05      4.91 o 
  -4  -3  11        7.78        2.54      4.89 o 
  -3  -3  11       20.04       22.83      2.77 o 
  -2  -3  11        9.35        9.28      2.13 o 
  -1  -3  11        7.27        8.97      2.14 o 
   0  -3  11        1.48       -1.05      1.53 o 
   1  -3  11       53.35       36.90      2.07 o 
   2  -3  11      493.40      421.42      8.18 o 
   3  -3  11       83.42       79.92      3.68 o 
   4  -3  11       16.80       15.11      2.97 o 
  -4  -2  11        2.93        0.59      3.50 o 
  -3  -2  11       14.72       13.44      7.32 o 
  -2  -2  11      325.38      321.09      8.51 o 
  -1  -2  11       50.97       45.04      3.66 o 
   0  -2  11       43.95       39.63      2.54 o 
   1  -2  11       11.31       14.46      1.63 o 
   2  -2  11       37.19       34.12      3.67 o 
   3  -2  11       21.62       22.12      2.99 o 
   4  -2  11       37.26       41.26      3.52 o 
  -4  -1  11        0.59        3.98      3.53 o 
  -3  -1  11       24.94       23.86      3.90 o 
  -2  -1  11       58.77       57.79      3.02 o 
  -1  -1  11      117.00      106.32      4.74 o 
   0  -1  11      226.60      212.26      6.06 o 
   1  -1  11        9.50        7.03      1.25 o 
   2  -1  11       81.87       73.69      3.23 o 
   3  -1  11       44.83       39.14      3.51 o 
   4  -1  11        9.15       10.78      2.63 o 
  -4   0  11        0.44        0.87      3.36 o 
  -3   0  11        0.05        0.71      3.68 o 
  -2   0  11        5.05        7.22      2.71 o 
  -1   0  11       34.16       33.46      2.39 o 
   0   0  11      157.42      138.07      4.86 o 
   1   0  11      497.40      483.78      7.53 o 
   2   0  11      259.52      225.58      5.63 o 
   3   0  11      249.07      239.61      6.89 o 
   4   0  11       49.87       48.09      4.17 o 
   5   0  11        3.84        5.05      4.76 o 
  -4   1  11       13.43        8.47      3.89 o 
  -3   1  11       20.24       19.41      3.85 o 
  -2   1  11       36.03       36.84      3.88 o 
  -1   1  11      113.71      120.12      3.26 o 
   0   1  11        1.27        0.55      1.15 o 
   1   1  11      772.56      719.12     10.35 o 
   2   1  11       73.85       64.00      3.49 o 
   3   1  11        0.04        0.26      2.08 o 
   4   1  11      122.77      116.22      7.98 o 
   5   1  11       27.06       25.10      4.66 o 
  -4   2  11        2.12        2.57      3.66 o 
  -3   2  11       12.55       13.04      3.83 o 
  -2   2  11      194.69      198.07      5.88 o 
  -1   2  11       18.99       17.43      1.71 o 
   0   2  11       97.54       93.04      3.27 o 
   1   2  11      144.15      136.45      3.64 o 
   2   2  11     1224.85     1126.43     17.94 o 
   3   2  11       20.71       22.21      2.69 o 
   4   2  11       17.23       15.71      3.17 o 
   5   2  11        0.62        6.98      6.80 o 
  -4   3  11        2.19       -2.56      3.60 o 
  -3   3  11       36.49       44.01      4.75 o 
  -2   3  11       89.48       87.51      5.06 o 
  -1   3  11      101.50      107.13      4.21 o 
   0   3  11      338.26      320.09      7.29 o 
   1   3  11     1443.64     1348.67     19.76 o 
   2   3  11      150.21      140.52      4.22 o 
   3   3  11        0.38        1.74      2.38 o 
   4   3  11        7.15        6.63      2.75 o 
   5   3  11        0.30        7.71      7.04 o 
  -4   4  11        0.01       -3.45      3.54 o 
  -3   4  11        0.73       -2.00      3.17 o 
  -2   4  11       12.06        8.70      2.61 o 
  -1   4  11       58.05       61.25      3.58 o 
   0   4  11       10.24        9.80      1.66 o 
   1   4  11      118.29      118.35      3.56 o 
   2   4  11       16.41       17.34      2.50 o 
   3   4  11       15.30       16.14      2.95 o 
   4   4  11       22.74       25.20      4.48 o 
  -4   5  11        2.98        3.57      3.96 o 
  -3   5  11        0.20        0.60      2.71 o 
  -2   5  11       25.08       24.36      4.88 o 
  -1   5  11       20.69       23.63      2.97 o 
   0   5  11       45.82       47.24      3.22 o 
   1   5  11       91.02       84.60      3.19 o 
   2   5  11       63.90       67.14      3.00 o 
   3   5  11       54.95       51.54      3.94 o 
   4   5  11       73.12       69.76      5.45 o 
  -3   6  11       15.99       13.59      5.19 o 
  -2   6  11       65.15       63.56      4.27 o 
  -1   6  11       48.81       52.55      3.62 o 
   0   6  11      121.93      117.48      4.69 o 
   1   6  11       22.92       21.22      2.20 o 
   2   6  11      120.76      112.96      4.00 o 
   3   6  11        0.91       -1.26      2.32 o 
   4   6  11       10.70       12.74      5.53 o 
  -3   7  11       28.51       27.89      4.07 o 
  -2   7  11       27.66       24.51      4.36 o 
  -1   7  11        0.72       -0.15      2.27 o 
   0   7  11       17.40       17.15      2.86 o 
   1   7  11       42.57       39.70      2.72 o 
   2   7  11        1.25       -0.47      2.73 o 
   3   7  11        0.05       -1.82      2.84 o 
   4   7  11        4.44        9.54      4.26 o 
  -3   8  11        9.59        9.27      4.08 o 
  -2   8  11        0.32       -0.32      3.55 o 
  -1   8  11      126.58      117.08      5.25 o 
   0   8  11       88.25       87.77      4.52 o 
   1   8  11      566.35      505.65     11.49 o 
   2   8  11       48.81       40.41      3.05 o 
   3   8  11       19.97       24.47      4.01 o 
   4   8  11        0.64       -1.91      5.15 o 
  -2   9  11        9.05       10.14      3.24 o 
  -1   9  11        0.54        0.56      2.63 o 
   0   9  11       13.37       13.36      3.03 o 
   1   9  11        0.44       -1.00      2.58 o 
   2   9  11       25.26       22.24      3.05 o 
   3   9  11       48.22       48.27      5.10 o 
  -2  10  11        0.29        0.46      2.89 o 
  -1  10  11        8.96        6.24      3.02 o 
   0  10  11        5.57        4.21      2.81 o 
   1  10  11       22.81       21.46      4.16 o 
   2  10  11       68.07       61.85      4.08 o 
   3  10  11       14.28        7.99      3.63 o 
  -1  11  11       40.50       34.33      9.47 o 
   0  11  11        2.27        6.40      3.73 o 
   1  11  11       38.27       45.88      5.47 o 
   2  11  11        2.06        6.72      6.10 o 
   3  11  11        3.82        9.11     12.29 o 
   0  12  11        0.16        9.86      7.05 o 
   1  12  11        0.25        3.86      6.39 o 
   2  12  11      105.40      112.19      6.67 o 
  -1 -11  12        1.30       -2.17      3.38 o 
   0 -11  12       11.55       14.70      5.45 o 
   1 -11  12       84.63       71.53      7.60 o 
  -2 -10  12        5.28        7.15      3.87 o 
  -1 -10  12        0.61        0.48      3.20 o 
   0 -10  12      167.50      155.64     10.31 o 
   1 -10  12        0.32       -1.02      3.50 o 
   2 -10  12        0.15        3.57      4.06 o 
  -3  -9  12       24.10       22.20      4.05 o 
  -2  -9  12      205.94      204.92      7.45 o 
  -1  -9  12       84.41       86.16      5.76 o 
   0  -9  12       45.71       34.76      4.46 o 
   1  -9  12       41.77       34.36      5.78 o 
   2  -9  12       32.27       40.97      6.31 o 
  -3  -8  12        0.07        2.71      3.07 o 
  -2  -8  12       17.34       18.30      3.31 o 
  -1  -8  12       20.16       19.57      3.17 o 
   0  -8  12       96.22       86.91      5.47 o 
   1  -8  12      320.34      322.19     14.01 o 
   2  -8  12      261.41      246.10     12.13 o 
   3  -8  12       60.78       60.96      6.94 o 
  -3  -7  12        6.19        3.82      2.83 o 
  -2  -7  12        1.06        0.08      2.27 o 
  -1  -7  12        7.38        4.68      2.37 o 
   0  -7  12       48.86       51.24      3.44 o 
   1  -7  12       37.54       37.30      5.52 o 
   2  -7  12       44.83       62.67      8.34 o 
   3  -7  12       18.66       22.52      4.03 o 
  -4  -6  12        0.01        0.90      3.95 o 
  -3  -6  12       62.82       69.37      4.97 o 
  -2  -6  12       57.11       56.49      3.93 o 
  -1  -6  12        2.75        1.84      2.13 o 
   0  -6  12      203.74      200.82      5.60 o 
   1  -6  12        7.53       11.62      5.45 o 
   2  -6  12        8.60       12.41      4.15 o 
   3  -6  12       10.10        7.30      4.59 o 
  -4  -5  12        6.83        6.03      3.88 o 
  -3  -5  12      158.29      157.15      5.67 o 
  -2  -5  12      194.58      197.41      8.16 o 
  -1  -5  12        6.47        6.15      2.11 o 
   0  -5  12      304.43      298.20      6.10 o 
   1  -5  12      166.90      154.87      6.50 o 
   2  -5  12       17.46       17.12      3.46 o 
   3  -5  12        2.50        4.22      3.57 o 
   4  -5  12        2.11        5.79      6.89 o 
  -4  -4  12        5.67       13.22      5.65 o 
  -3  -4  12        0.19       -1.75      2.45 o 
  -2  -4  12     1078.47     1063.24     32.67 o 
  -1  -4  12       37.53       36.76      2.97 o 
   0  -4  12        1.46       -0.70      1.16 o 
   1  -4  12      103.21      101.46      5.43 o 
   2  -4  12      141.21      129.78      4.21 o 
   3  -4  12      116.76       91.19      4.90 o 
   4  -4  12        0.87        3.05      2.96 o 
  -4  -3  12        4.84        2.15      4.89 o 
  -3  -3  12      268.09      254.66     12.16 o 
  -2  -3  12      148.70      139.80      6.61 o 
  -1  -3  12       72.05       67.87      3.78 o 
   0  -3  12       66.61       61.50      3.14 o 
   1  -3  12       56.19       64.55      4.73 o 
   2  -3  12        2.29       -1.78      1.68 o 
   3  -3  12        3.70        7.52      2.28 o 
   4  -3  12       28.19       29.72      3.80 o 
  -4  -2  12        6.90        3.47      4.59 o 
  -3  -2  12        3.48       -0.38      2.90 o 
  -2  -2  12       83.40       87.71      3.76 o 
  -1  -2  12        8.27        5.35      2.07 o 
   0  -2  12       51.89       58.14      3.20 o 
   1  -2  12      125.03       90.57      3.39 o 
   2  -2  12       13.09       13.18      2.51 o 
   3  -2  12       43.49       49.89      3.35 o 
   4  -2  12      108.84      105.28      4.62 o 
  -4  -1  12       40.59       52.20      5.55 o 
  -3  -1  12       56.36       52.26      6.82 o 
  -2  -1  12       30.03       30.87      2.68 o 
  -1  -1  12       82.30       79.73      3.37 o 
   0  -1  12      197.78      197.68      5.22 o 
   1  -1  12       27.18       30.03      2.46 o 
   2  -1  12       44.42       43.52      3.18 o 
   3  -1  12       16.05       15.01      2.89 o 
   4  -1  12       38.48       48.78      3.64 o 
  -4   0  12       19.22       16.11      4.26 o 
  -3   0  12       23.60       23.78      4.00 o 
  -2   0  12      181.48      188.71     14.37 o 
  -1   0  12       22.08       24.33      2.35 o 
   0   0  12        4.91        4.18      1.41 o 
   1   0  12      458.17      448.63      7.23 o 
   2   0  12       26.26       27.74      2.49 o 
   3   0  12        0.10       -1.26      2.16 o 
   4   0  12        2.28        2.86      3.10 o 
  -4   1  12        0.84        0.97      3.47 o 
  -3   1  12       18.11       10.44      3.59 o 
  -2   1  12       53.67       59.46      4.54 o 
  -1   1  12       81.61       80.94      3.32 o 
   0   1  12       80.69       66.71      2.63 o 
   1   1  12       13.05       13.70      1.57 o 
   2   1  12      246.62      239.16      5.82 o 
   3   1  12       49.64       50.11      3.87 o 
   4   1  12        1.20        0.83      4.58 o 
  -4   2  12        7.79        9.06      3.99 o 
  -3   2  12      175.42      176.93      7.93 o 
  -2   2  12      179.44      182.70      7.21 o 
  -1   2  12        0.56       -0.82      1.66 o 
   0   2  12       28.02       24.79      2.98 o 
   1   2  12       17.08       13.46      1.86 o 
   2   2  12      131.92      120.41      4.45 o 
   3   2  12        4.70        2.39      2.36 o 
   4   2  12        5.66       10.52      3.72 o 
  -4   3  12        0.47       -0.75      3.78 o 
  -3   3  12        6.19        6.83      3.58 o 
  -2   3  12       41.41       46.99      3.58 o 
  -1   3  12      132.00      136.61      4.78 o 
   0   3  12       87.61       82.29      2.98 o 
   1   3  12      528.95      483.72      8.52 o 
   2   3  12      119.00      116.74      3.98 o 
   3   3  12      146.32      144.35      5.53 o 
   4   3  12       24.71       23.70      3.50 o 
  -4   4  12       21.43       20.72      4.84 o 
  -3   4  12        0.12       -5.82      3.04 o 
  -2   4  12       29.66       31.47      3.44 o 
  -1   4  12       10.66        9.40      2.39 o 
   0   4  12      146.25      143.73      3.91 o 
   1   4  12      141.08      141.43      3.96 o 
   2   4  12        9.33       12.26      2.55 o 
   3   4  12       29.32       34.93      3.60 o 
   4   4  12       14.68       16.64      3.34 o 
  -3   5  12        1.52       -0.19      4.49 o 
  -2   5  12        4.97        1.39      2.50 o 
  -1   5  12       17.00       15.39      2.74 o 
   0   5  12       51.19       46.03      3.28 o 
   1   5  12      253.21      229.09      5.30 o 
   2   5  12       59.08       57.60      3.76 o 
   3   5  12       55.28       54.62      4.22 o 
   4   5  12        1.23        2.12      3.88 o 
  -3   6  12       21.19       21.76      3.79 o 
  -2   6  12       50.42       46.02      8.00 o 
  -1   6  12        6.65        5.42      2.56 o 
   0   6  12       12.00       11.96      2.68 o 
   1   6  12        6.81        1.89      1.74 o 
   2   6  12        6.64        4.19      2.70 o 
   3   6  12       52.66       52.86      4.20 o 
   4   6  12        0.45        1.77      2.94 o 
  -3   7  12        0.90        3.52      3.10 o 
  -2   7  12       27.68       27.06      4.10 o 
  -1   7  12       72.60       75.40      4.37 o 
   0   7  12        8.46        9.16      2.66 o 
   1   7  12       12.11       10.07      2.13 o 
   2   7  12        1.06       -0.57      1.84 o 
   3   7  12       58.67       61.71      4.69 o 
   4   7  12        6.57        3.76      4.86 o 
  -3   8  12      105.08      105.43      7.85 o 
  -2   8  12        4.01        3.83      2.93 o 
  -1   8  12       60.37       58.35      6.40 o 
   0   8  12       23.60       24.70      3.39 o 
   1   8  12        8.47        8.85      3.01 o 
   2   8  12        9.13        2.63      2.13 o 
   3   8  12        0.25       -2.83      2.92 o 
   4   8  12       70.03       69.57      6.08 o 
  -2   9  12        2.97        6.64      3.13 o 
  -1   9  12       22.39       20.98      3.56 o 
   0   9  12       87.28       89.94      4.99 o 
   1   9  12      137.63      115.03      5.29 o 
   2   9  12       50.11       56.80      4.05 o 
   3   9  12       50.09       46.37      5.14 o 
  -2  10  12        0.90        4.87      4.58 o 
  -1  10  12       13.27       12.56      4.31 o 
   0  10  12        9.07        9.20      3.92 o 
   1  10  12       10.41       12.02      3.74 o 
   2  10  12       23.13       23.60      4.28 o 
   3  10  12      192.56      192.27      8.34 o 
  -1  11  12        0.03       -2.66      3.44 o 
   0  11  12        5.24        4.58      5.39 o 
   1  11  12       12.21       15.55      4.14 o 
   2  11  12       30.30       35.32      4.96 o 
   0  12  12        3.44        0.20      5.05 o 
   1  12  12        6.44       13.08      4.15 o 
  -1 -11  13        3.17       -4.05      3.52 o 
   0 -11  13       10.35       12.22      5.48 o 
  -2 -10  13       12.28        9.57      4.08 o 
  -1 -10  13       17.91        9.68      7.40 o 
   0 -10  13       10.72       10.21      4.96 o 
   1 -10  13       71.05       67.30      7.83 o 
  -2  -9  13        0.03       -1.08      2.88 o 
  -1  -9  13        2.10       -2.48      2.68 o 
   0  -9  13        1.20        2.11      4.06 o 
   1  -9  13       55.05       58.64      7.30 o 
   2  -9  13       24.07       22.14      5.48 o 
  -3  -8  13       14.90       16.55      5.66 o 
  -2  -8  13       53.53       58.90      4.62 o 
  -1  -8  13       71.76       66.49      4.21 o 
   0  -8  13      110.04      106.94      8.26 o 
   1  -8  13       96.46       91.12      7.76 o 
   2  -8  13        2.01        3.14      4.16 o 
  -3  -7  13        0.07        2.38      2.97 o 
  -2  -7  13       27.02       32.11      4.12 o 
  -1  -7  13       13.03       14.22      2.82 o 
   0  -7  13        0.39        0.19      2.06 o 
   1  -7  13       23.87       16.92      4.63 o 
   2  -7  13      170.52      175.68      7.61 o 
   3  -7  13        0.75        9.84      4.97 o 
  -3  -6  13       43.78       39.20      5.15 o 
  -2  -6  13        8.16        3.60      2.49 o 
  -1  -6  13        0.66       -1.80      2.65 o 
   0  -6  13       76.10       67.93      3.61 o 
   1  -6  13       61.99       58.25      6.01 o 
   2  -6  13      186.89      181.66     14.31 o 
   3  -6  13       70.51       72.16      5.61 o 
  -4  -5  13        6.37        5.54      5.35 o 
  -3  -5  13        6.88        7.25      3.70 o 
  -2  -5  13       16.53       17.69      3.78 o 
  -1  -5  13      113.70      106.78      4.25 o 
   0  -5  13        0.31       -1.05      1.65 o 
   1  -5  13       34.32       30.02      6.82 o 
   2  -5  13        0.32        3.35      7.24 o 
   3  -5  13       91.86       80.57      6.74 o 
  -4  -4  13       10.80        4.49      5.22 o 
  -3  -4  13        0.84       -4.79      4.13 o 
  -2  -4  13       39.68       42.87      7.40 o 
  -1  -4  13        8.10        6.35      2.17 o 
   0  -4  13       57.11       63.64      2.89 o 
   1  -4  13        2.27        0.82      2.79 o 
   2  -4  13       64.06       59.92      4.98 o 
   3  -4  13        0.97        2.33      2.23 o 
   4  -4  13       10.59       15.80      5.70 o 
  -4  -3  13        5.33        0.69      4.92 o 
  -3  -3  13      196.93      205.76     11.13 o 
  -2  -3  13      284.22      282.25      8.47 o 
  -1  -3  13      185.30      178.13      5.28 o 
   0  -3  13      309.13      284.80      9.47 o 
   1  -3  13       11.31       20.91      3.82 o 
   2  -3  13       78.85       80.74      3.46 o 
   3  -3  13      168.72      152.20      5.06 o 
   4  -3  13        9.25       10.33      5.42 o 
  -4  -2  13       16.91       16.19      5.91 o 
  -3  -2  13       33.31       40.66      4.68 o 
  -2  -2  13        4.95        4.15      2.46 o 
  -1  -2  13        1.26       -1.73      1.62 o 
   0  -2  13       67.20       56.59      3.15 o 
   1  -2  13      465.30      418.89     11.62 o 
   2  -2  13       57.34       63.02      3.76 o 
   3  -2  13       40.03       43.86      3.36 o 
   4  -2  13        9.14       13.95      3.60 o 
  -4  -1  13        0.55        1.31      3.73 o 
  -3  -1  13      124.13      127.94      6.59 o 
  -2  -1  13        9.94        5.81      2.95 o 
  -1  -1  13       31.91       37.09      2.78 o 
   0  -1  13        0.66        0.40      1.82 o 
   1  -1  13       47.36       44.15      3.80 o 
   2  -1  13       17.14       22.12      2.85 o 
   3  -1  13       87.08       87.74      4.64 o 
   4  -1  13      131.93      132.89      5.11 o 
  -4   0  13        4.11        5.20      3.90 o 
  -3   0  13       15.81       15.38      3.78 o 
  -2   0  13       41.09       43.53      4.39 o 
  -1   0  13      125.39      126.51      4.29 o 
   0   0  13       30.68       34.42      2.76 o 
   1   0  13       22.43       22.26      2.41 o 
   2   0  13       44.06       45.14      3.54 o 
   3   0  13        0.01        0.31      2.46 o 
   4   0  13        0.47        1.83      2.89 o 
  -4   1  13        0.24       -1.30      3.71 o 
  -3   1  13        5.43        4.10      3.43 o 
  -2   1  13       16.47       11.80      3.39 o 
  -1   1  13       53.78       50.51      2.91 o 
   0   1  13      319.31      321.95      6.25 o 
   1   1  13      155.69      140.96      3.57 o 
   2   1  13      260.58      262.81      7.18 o 
   3   1  13       70.27       69.54      4.23 o 
   4   1  13       11.73       11.42      5.39 o 
  -4   2  13        2.68        4.96      3.90 o 
  -3   2  13       14.18       11.87      4.77 o 
  -2   2  13       68.16       68.93      5.02 o 
  -1   2  13        0.86       -2.95      3.39 o 
   0   2  13      533.70      542.18      9.26 o 
   1   2  13      175.33      166.93      3.94 o 
   2   2  13        4.15        4.70      1.86 o 
   3   2  13      147.94      145.68      5.64 o 
   4   2  13       60.36       68.18      4.79 o 
  -4   3  13        7.15        5.77      4.64 o 
  -3   3  13       90.75       97.05      6.29 o 
  -2   3  13        5.70        4.75      3.21 o 
  -1   3  13       45.61       51.71      3.35 o 
   0   3  13       30.40       34.69      2.44 o 
   1   3  13      579.64      559.30     13.90 o 
   2   3  13       44.02       47.73      2.90 o 
   3   3  13       10.52       14.06      3.01 o 
   4   3  13        0.64       -0.39      2.68 o 
  -3   4  13       19.53       15.69      4.23 o 
  -2   4  13       59.21       69.76      4.27 o 
  -1   4  13      167.06      170.04      5.64 o 
   0   4  13      854.57      843.95     16.28 o 
   1   4  13       88.68       82.36      4.49 o 
   2   4  13        4.41        2.64      2.36 o 
   3   4  13       16.94       16.45      3.12 o 
   4   4  13        0.68        0.23      2.73 o 
  -3   5  13        4.20        0.29      3.52 o 
  -2   5  13       22.90       27.95      3.56 o 
  -1   5  13        0.05        0.73      2.29 o 
   0   5  13       36.31       39.93      3.35 o 
   1   5  13       13.81       10.68      2.16 o 
   2   5  13       29.10       33.42      3.40 o 
   3   5  13       24.62       20.30      3.32 o 
   4   5  13       40.76       46.72      4.42 o 
  -3   6  13        0.96        1.98      3.61 o 
  -2   6  13        7.52        9.86      4.65 o 
  -1   6  13       33.42       31.08      6.36 o 
   0   6  13       50.36       45.37      3.62 o 
   1   6  13       73.98       75.90      3.33 o 
   2   6  13       60.10       55.25      3.89 o 
   3   6  13       83.98       77.77      4.63 o 
   4   6  13       15.09       13.39      4.39 o 
  -3   7  13       26.73       28.29      5.16 o 
  -2   7  13       31.67       26.91      6.01 o 
  -1   7  13       34.95       33.42      6.78 o 
   0   7  13       16.63       18.80      3.33 o 
   1   7  13       50.79       46.37      3.74 o 
   2   7  13        0.05       -1.44      2.42 o 
   3   7  13        5.08        2.64      2.97 o 
   4   7  13       36.28       39.50      5.25 o 
  -2   8  13        0.12        1.30      4.93 o 
  -1   8  13       15.72       20.88      5.77 o 
   0   8  13       30.05       39.07      7.00 o 
   1   8  13        2.04        1.26      2.53 o 
   2   8  13        2.06        2.13      2.19 o 
   3   8  13        2.65        3.92      3.48 o 
  -2   9  13       40.39       34.41      9.22 o 
  -1   9  13       46.11       48.54      7.80 o 
   0   9  13      253.99      244.04      7.86 o 
   1   9  13       18.49       14.51      4.17 o 
   2   9  13       22.73       23.56      3.22 o 
   3   9  13        7.95        6.35      3.95 o 
  -1  10  13       15.32        5.90      3.97 o 
   0  10  13        0.02        3.34      2.99 o 
   1  10  13       18.30       14.99      3.94 o 
   2  10  13       62.64       71.37      5.39 o 
   0  11  13        9.64       12.99      9.55 o 
   1  11  13       25.51       20.06      4.49 o 
   2  11  13        2.99       13.14      3.79 o 
  -1 -10  14        4.93        4.26      3.70 o 
   0 -10  14       92.47       76.95      8.06 o 
   1 -10  14        4.20        5.55      4.46 o 
  -2  -9  14        0.39       -2.10      2.78 o 
  -1  -9  14      177.44      182.92      6.57 o 
   0  -9  14        0.05        3.40      4.29 o 
   1  -9  14       10.76       10.67      4.79 o 
   2  -9  14        1.28        4.72      4.33 o 
  -2  -8  14       19.37       15.81      3.53 o 
  -1  -8  14       20.82       15.32      3.38 o 
   0  -8  14       63.77       65.22      6.87 o 
   1  -8  14       36.93       52.37      7.00 o 
   2  -8  14        1.89        0.00      4.03 o 
  -3  -7  14        4.54        4.25      3.14 o 
  -2  -7  14       12.62       15.14      3.26 o 
  -1  -7  14       65.06       70.43      4.19 o 
   0  -7  14      388.83      409.57     16.59 o 
   1  -7  14      311.90      316.27     14.21 o 
   2  -7  14       50.49       54.51      6.87 o 
   3  -7  14        5.24        6.31      4.63 o 
  -3  -6  14        0.00        0.14      2.67 o 
  -2  -6  14        0.18        0.69      2.43 o 
  -1  -6  14        7.23        9.38      2.59 o 
   0  -6  14        7.69        4.60      2.44 o 
   1  -6  14       54.55       61.19      6.41 o 
   2  -6  14       17.82       24.75      6.39 o 
   3  -6  14      113.84      125.98     11.98 o 
  -3  -5  14       20.18       18.18      3.29 o 
  -2  -5  14        3.77        4.33      2.84 o 
  -1  -5  14       79.10       77.56      3.94 o 
   0  -5  14        1.27        1.79      1.86 o 
   1  -5  14       27.31       28.88      4.08 o 
   2  -5  14       19.48       20.88      4.03 o 
   3  -5  14        3.97       14.41      4.06 o 
  -3  -4  14      104.64      112.56      8.92 o 
  -2  -4  14        0.45        2.23      2.96 o 
  -1  -4  14      147.73      150.68      6.62 o 
   0  -4  14      163.36      158.58      4.39 o 
   1  -4  14       30.01       28.91      4.17 o 
   2  -4  14        4.57        7.70      3.40 o 
   3  -4  14        0.94        2.50      3.39 o 
  -4  -3  14        0.62        1.85      5.35 o 
  -2  -3  14        1.72        0.15      2.33 o 
  -1  -3  14        0.43       -2.23      1.90 o 
   0  -3  14       33.24       41.14      3.08 o 
   1  -3  14      188.30      181.88      7.45 o 
   2  -3  14       92.09       79.59      5.59 o 
   3  -3  14        0.27        0.44      2.19 o 
   4  -3  14        4.97        3.81      3.25 o 
  -4  -2  14       86.99       81.77      8.19 o 
  -3  -2  14       47.92       42.99      5.05 o 
  -2  -2  14       44.78       52.60      3.48 o 
  -1  -2  14       58.11       52.88      3.18 o 
   0  -2  14       14.49       18.49      3.06 o 
   1  -2  14        4.73       -1.63      2.85 o 
   2  -2  14       12.22       14.09      2.79 o 
   3  -2  14       61.95       66.09      3.74 o 
   4  -2  14       12.17       18.00      3.22 o 
  -4  -1  14        5.02        0.49      3.97 o 
  -3  -1  14       19.79       21.45      4.12 o 
  -2  -1  14        0.03       -1.45      2.70 o 
  -1  -1  14       18.01       24.66      2.62 o 
   0  -1  14      130.47      102.93      4.00 o 
   1  -1  14       31.72       27.57      3.99 o 
   2  -1  14       89.87       89.94      4.38 o 
   3  -1  14      102.03       97.99      5.91 o 
   4  -1  14       26.85       35.59      3.61 o 
  -4   0  14       19.66       18.74      4.74 o 
  -3   0  14        6.78        5.81      3.49 o 
  -2   0  14       39.94       52.15      4.97 o 
  -1   0  14       74.12       76.52      3.55 o 
   0   0  14       24.20       31.95      2.84 o 
   1   0  14       18.53       12.55      2.53 o 
   2   0  14       14.02       15.73      3.35 o 
   3   0  14       31.10       40.73      3.87 o 
   4   0  14       74.24       76.79      8.19 o 
  -4   1  14       10.07       10.73      4.50 o 
  -3   1  14       46.44       38.30      7.07 o 
  -2   1  14        9.53        9.16      3.55 o 
  -1   1  14        8.54        7.85      3.05 o 
   0   1  14      216.48      223.21      5.95 o 
   1   1  14       70.03       70.47      4.42 o 
   2   1  14        0.39       -1.97      2.22 o 
   3   1  14        9.53       10.84      2.96 o 
   4   1  14        0.09        1.66      2.89 o 
  -3   2  14       11.11        9.63      4.38 o 
  -2   2  14       17.54       19.18      3.94 o 
  -1   2  14       54.87       56.17      4.49 o 
   0   2  14        5.75        5.02      1.66 o 
   1   2  14      156.44      152.27      4.19 o 
   2   2  14       64.73       60.27      3.90 o 
   3   2  14        2.22        1.95      3.33 o 
   4   2  14       57.88       59.97      6.21 o 
  -3   3  14       36.39       31.34      4.97 o 
  -2   3  14        2.95        1.22      3.03 o 
  -1   3  14       28.14       26.24      4.01 o 
   0   3  14        1.29       -0.20      1.56 o 
   1   3  14      146.22      142.04      4.16 o 
   2   3  14       47.77       50.67      3.72 o 
   3   3  14       16.55       14.19      3.23 o 
   4   3  14        0.10        3.84      4.03 o 
  -3   4  14        7.42       10.03      3.93 o 
  -2   4  14       51.57       49.33      5.72 o 
  -1   4  14       19.60       23.95      3.04 o 
   0   4  14      600.51      588.20     12.42 o 
   1   4  14       85.95       81.84      3.27 o 
   2   4  14      121.48      123.04      5.08 o 
   3   4  14       26.42       26.38      3.54 o 
   4   4  14        9.19        9.26      3.42 o 
  -3   5  14        6.03        5.77      3.81 o 
  -2   5  14        0.20        3.31      3.47 o 
  -1   5  14      197.09      207.99      6.69 o 
   0   5  14      133.57      140.98      5.29 o 
   1   5  14       15.90       17.90      2.28 o 
   2   5  14       36.72       34.49      3.56 o 
   3   5  14       23.67       24.60      3.73 o 
   4   5  14       18.20       17.75      5.56 o 
  -3   6  14        1.33       -1.44      3.65 o 
  -2   6  14        0.54        5.37      5.93 o 
  -1   6  14       15.95       19.70      3.26 o 
   0   6  14      127.57      112.69      4.96 o 
   1   6  14       20.71       19.66      2.45 o 
   2   6  14       55.86       62.37      4.14 o 
   3   6  14        1.11        2.97      2.93 o 
   4   6  14       53.74       46.34      4.69 o 
  -2   7  14        5.43       13.34      8.62 o 
  -1   7  14        0.33        0.12      3.19 o 
   0   7  14        8.06        8.19      2.78 o 
   1   7  14        2.17        1.13      2.42 o 
   2   7  14       70.86       60.60      4.18 o 
   3   7  14        1.45       -2.26      2.85 o 
  -2   8  14       28.91       25.79      4.83 o 
  -1   8  14        3.24        2.54      2.80 o 
   0   8  14       15.74        9.76      4.08 o 
   1   8  14        0.06       -4.42      2.37 o 
   2   8  14       46.84       52.27      4.36 o 
   3   8  14       12.95        8.76      3.83 o 
  -2   9  14        8.77       19.53     10.11 o 
  -1   9  14        8.60       11.30      8.09 o 
   0   9  14        4.94        8.71      3.12 o 
   1   9  14        6.69        1.98      2.89 o 
   2   9  14        0.08        0.63      4.79 o 
   3   9  14       80.55       81.68     10.47 o 
  -1  10  14       60.87       45.41      5.70 o 
   0  10  14       87.49       81.86      5.16 o 
   1  10  14       35.20       39.28      5.25 o 
   2  10  14       41.77       42.42      8.09 o 
   0  11  14        6.35        6.34      5.22 o 
   1  11  14       13.68       13.48     11.20 o 
  -1  -9  15        0.39       -1.64      3.06 o 
   0  -9  15       41.26       42.02      6.94 o 
   1  -9  15       74.01       86.53      8.19 o 
  -2  -8  15        0.01       -1.29      4.27 o 
  -1  -8  15        2.75        0.12      2.87 o 
   0  -8  15       56.06       63.40      7.00 o 
   1  -8  15       11.90       13.05      5.09 o 
   2  -8  15        1.63        1.82      4.20 o 
  -2  -7  15       48.30       56.23      4.53 o 
  -1  -7  15       61.39       62.17      4.49 o 
   0  -7  15       28.69       27.72      5.25 o 
   1  -7  15        2.77       -0.79      4.03 o 
   2  -7  15        5.21       10.08      4.66 o 
  -3  -6  15        5.34        6.80      3.07 o 
  -2  -6  15        4.52        5.87      2.75 o 
  -1  -6  15        5.69        6.23      2.69 o 
   0  -6  15       54.47       50.28      6.57 o 
   1  -6  15      214.08      202.00     10.97 o 
   2  -6  15       11.54       19.71      7.37 o 
   3  -6  15        5.64       18.93     13.84 o 
  -3  -5  15        5.21       13.52      4.28 o 
  -2  -5  15        2.22        3.01      3.39 o 
  -1  -5  15       73.60       79.39      4.06 o 
   0  -5  15       37.47       40.54      6.17 o 
   1  -5  15      148.41      145.92      7.02 o 
   2  -5  15      119.87      119.21     13.35 o 
   3  -5  15      186.48      199.20     12.49 o 
  -3  -4  15        0.01        1.72      4.66 o 
  -2  -4  15       68.40       69.84      5.30 o 
  -1  -4  15        0.91       -2.21      2.14 o 
   0  -4  15       19.11       21.72      2.40 o 
   1  -4  15        0.04        0.70      3.07 o 
   2  -4  15       93.67       93.16      6.12 o 
   3  -4  15        2.45        6.26      3.84 o 
  -3  -3  15       35.49       24.55      6.11 o 
  -2  -3  15        2.89        1.48      2.91 o 
  -1  -3  15       71.29       68.60      4.21 o 
   0  -3  15        4.96        0.66      1.95 o 
   1  -3  15       66.66       61.83      8.74 o 
   2  -3  15        0.52        4.29      3.20 o 
   3  -3  15       16.52       19.73      4.49 o 
  -3  -2  15      152.86      149.10      7.53 o 
  -2  -2  15       56.62       62.09      5.01 o 
  -1  -2  15      168.62      170.99      5.42 o 
   0  -2  15       31.67       39.37      4.49 o 
   1  -2  15      124.11      124.56      6.51 o 
   2  -2  15      233.27      215.32      8.59 o 
   3  -2  15        5.00        3.19      2.99 o 
   4  -2  15        0.08        1.69      2.92 o 
  -3  -1  15        2.95        1.56      3.69 o 
  -2  -1  15        0.79       -5.43      2.73 o 
  -1  -1  15       39.51       45.56      3.32 o 
   0  -1  15      254.68      252.88      6.60 o 
   1  -1  15       13.55       19.46      3.79 o 
   2  -1  15       58.01       64.22      5.53 o 
   3  -1  15       19.15       24.09      5.86 o 
   4  -1  15        1.08        5.46      3.00 o 
  -3   0  15        1.80       -1.12      4.36 o 
  -2   0  15       16.78       23.13      7.80 o 
  -1   0  15        0.64        1.60      2.01 o 
   0   0  15       25.87       30.56      2.95 o 
   1   0  15       16.73       14.97      3.66 o 
   2   0  15      110.43      116.34      5.04 o 
   3   0  15      252.56      269.45      8.16 o 
   4   0  15       63.11       72.58      5.02 o 
  -3   1  15       11.62       10.77      4.08 o 
  -2   1  15       39.86       46.21      5.03 o 
  -1   1  15       18.28       21.92      3.90 o 
   0   1  15        2.92        7.12      2.67 o 
   1   1  15       33.65       37.75      3.37 o 
   2   1  15       19.62       21.35      3.22 o 
   3   1  15        0.35        0.74      2.69 o 
   4   1  15        0.01        0.89      4.48 o 
  -3   2  15        4.46        3.74      3.76 o 
  -2   2  15       13.52        7.07      3.62 o 
  -1   2  15      144.34      143.27      6.71 o 
   0   2  15       32.05       32.43      4.83 o 
   1   2  15      172.66      179.58     10.56 o 
   2   2  15       59.56       58.44      3.98 o 
   3   2  15       25.81       26.97      3.57 o 
   4   2  15       15.03       16.39      3.72 o 
  -3   3  15       31.08       25.36      4.90 o 
  -2   3  15        2.82        3.58      3.51 o 
  -1   3  15      246.07      256.06     17.77 o 
   0   3  15      145.61      149.05      5.18 o 
   1   3  15       12.55       14.36      2.17 o 
   2   3  15      105.12      102.52      6.16 o 
   3   3  15       96.55      108.80      5.31 o 
   4   3  15        7.82        2.78      3.21 o 
  -3   4  15        3.24       -0.73      3.70 o 
  -2   4  15       19.88       20.57      4.37 o 
  -1   4  15        2.29        1.92      3.24 o 
   0   4  15      131.12      129.80      5.09 o 
   1   4  15       35.49       38.16      2.81 o 
   2   4  15        2.96        3.48      2.71 o 
   3   4  15        0.85       -1.81      2.71 o 
   4   4  15      111.61      112.52      8.04 o 
  -3   5  15       22.79       14.66      4.43 o 
  -2   5  15       62.41       61.81      5.58 o 
  -1   5  15      305.84      323.99     11.17 o 
   0   5  15       24.99       25.05      3.30 o 
   1   5  15       15.08       13.58      2.25 o 
   2   5  15       23.65       23.81      5.57 o 
   3   5  15        2.91        2.21      3.03 o 
   4   5  15       16.63       20.91      3.91 o 
  -2   6  15        1.13        0.55      3.52 o 
  -1   6  15        6.48        9.72      5.87 o 
   0   6  15       10.02       10.95      2.86 o 
   1   6  15       41.78       39.73      3.65 o 
   2   6  15       13.60        9.89      3.05 o 
   3   6  15       43.03       42.83      4.50 o 
  -2   7  15       18.82       16.70      4.68 o 
  -1   7  15       23.13       25.96      3.69 o 
   0   7  15       40.88       45.23      7.71 o 
   1   7  15       49.42       45.37      4.03 o 
   2   7  15       63.68       58.29      4.33 o 
   3   7  15       29.66       23.61      3.97 o 
  -2   8  15       11.21        6.51      4.10 o 
  -1   8  15       10.87       16.28      7.28 o 
   0   8  15        8.33        6.44      4.45 o 
   1   8  15        0.25       -0.52      2.51 o 
   2   8  15        1.28       -2.72      2.85 o 
   3   8  15       36.85       37.09      4.38 o 
  -1   9  15       11.69       21.66      9.16 o 
   0   9  15        3.53        8.56      3.25 o 
   1   9  15        2.79       -1.33      5.45 o 
   2   9  15        1.85       -0.54      3.85 o 
   0  10  15        3.00       11.74      7.15 o 
   1  10  15       22.40       24.84      5.43 o 
  -1  -9  16       69.41       73.30      5.29 o 
   0  -9  16        3.59        6.71      4.63 o 
  -2  -8  16      112.69      108.23      6.01 o 
  -1  -8  16        0.33       -1.04      4.05 o 
   0  -8  16       29.47       32.08      6.08 o 
   1  -8  16        0.90        3.20      4.33 o 
  -2  -7  16        5.91        2.69      3.00 o 
  -1  -7  16       68.48       67.56      4.66 o 
   0  -7  16       22.71       30.30      6.08 o 
   1  -7  16        0.04        2.35      4.33 o 
   2  -7  16        0.33       -1.16      4.06 o 
  -2  -6  16       29.21       29.97      3.76 o 
  -1  -6  16      273.33      307.94      8.21 o 
   0  -6  16      247.06      295.56     13.91 o 
   1  -6  16       23.26       29.24      5.55 o 
   2  -6  16        8.35       14.74      5.91 o 
  -3  -5  16        0.01        2.90      4.14 o 
  -2  -5  16        0.01       -0.96      2.52 o 
  -1  -5  16        0.17       -0.38      2.33 o 
   0  -5  16       50.67       60.16      6.41 o 
   1  -5  16       18.69       21.79      4.23 o 
   2  -5  16      132.07      150.63      7.70 o 
   3  -5  16        1.27       15.05      6.21 o 
  -3  -4  16        4.19        1.26      5.09 o 
  -2  -4  16       14.34       15.00      3.39 o 
  -1  -4  16        0.01       -1.34      2.38 o 
   0  -4  16       32.21       29.31      6.66 o 
   1  -4  16       23.75       26.63      4.32 o 
   2  -4  16        7.26       10.59      8.79 o 
   3  -4  16       37.05       58.05     16.09 o 
  -3  -3  16        2.95       10.27      5.25 o 
  -2  -3  16       64.22       55.44      7.04 o 
  -1  -3  16       94.23       97.24      4.40 o 
   0  -3  16       37.50       36.76      3.31 o 
   1  -3  16        6.57        8.68      3.51 o 
   2  -3  16        0.43       -0.31      3.45 o 
   3  -3  16      106.65      124.95      7.44 o 
  -3  -2  16        2.81       -2.38      4.72 o 
  -2  -2  16        0.22       -6.24      3.93 o 
  -1  -2  16        1.11        0.60      3.68 o 
   0  -2  16      145.66      145.84      5.08 o 
   1  -2  16       42.20       43.49      4.91 o 
   2  -2  16        0.01        0.78      3.35 o 
   3  -2  16        0.40        1.81      6.01 o 
  -3  -1  16       16.46       14.07      4.36 o 
  -2  -1  16       31.64       32.33      4.59 o 
  -1  -1  16        2.31        2.57      2.08 o 
   0  -1  16        5.94        1.83      2.12 o 
   1  -1  16       33.01       43.53      6.00 o 
   2  -1  16       78.20       86.07      5.97 o 
   3  -1  16       24.38       28.64      4.94 o 
  -3   0  16        0.51       -6.87      3.53 o 
  -2   0  16        5.50        5.96      3.64 o 
  -1   0  16      112.09      108.86      5.95 o 
   0   0  16       28.57       27.86      3.95 o 
   1   0  16       94.03      104.90      6.10 o 
   2   0  16       58.42       64.89      5.74 o 
   3   0  16       17.41       16.31      3.55 o 
  -3   1  16       10.64       10.81      4.43 o 
  -2   1  16       29.79       31.99      4.83 o 
  -1   1  16       20.77       19.96      4.00 o 
   0   1  16        1.60        0.45      2.02 o 
   1   1  16        7.98        9.37      5.29 o 
   2   1  16        4.89        5.18      2.68 o 
   3   1  16      125.96      132.80      5.84 o 
   4   1  16       49.36       60.77      8.81 o 
  -3   2  16        1.66       -3.92      4.63 o 
  -2   2  16        4.43        2.95      5.20 o 
  -1   2  16       72.62       69.32      5.36 o 
   0   2  16       59.57       65.93      3.72 o 
   1   2  16        1.42        2.40      3.27 o 
   2   2  16       14.70       13.40      3.11 o 
   3   2  16        3.12        1.63      2.81 o 
   4   2  16       38.40       45.24     11.36 o 
  -3   3  16        2.41        0.72      3.80 o 
  -2   3  16       19.44       19.26      4.46 o 
  -1   3  16       26.46       23.99      4.27 o 
   0   3  16       56.32       56.65      4.87 o 
   1   3  16       66.58       62.18      3.89 o 
   2   3  16        4.73       10.45      3.00 o 
   3   3  16       49.36       49.93      4.55 o 
  -3   4  16        2.99       -0.83      3.85 o 
  -2   4  16       23.25       20.82      4.60 o 
  -1   4  16        2.02       -2.15      3.31 o 
   0   4  16       91.52       91.11      5.91 o 
   1   4  16       72.54       76.27      4.22 o 
   2   4  16       24.19       25.83      4.41 o 
   3   4  16        0.02        1.28      2.97 o 
  -2   5  16        3.32       -0.32      3.69 o 
  -1   5  16      385.45      392.26     19.62 o 
   0   5  16       42.80       45.33      5.75 o 
   1   5  16       57.60       61.69      5.05 o 
   2   5  16       22.79       26.26      3.63 o 
   3   5  16       26.78       34.42      4.63 o 
  -1   6  16       91.40       87.19      6.32 o 
   0   6  16       10.20       12.25      4.40 o 
   1   6  16       24.06       20.63      3.22 o 
   2   6  16       21.39       25.54      3.71 o 
   3   6  16        5.37        2.89      3.22 o 
  -2   7  16        0.26       -2.99      3.77 o 
  -1   7  16       43.83       55.10      8.91 o 
   0   7  16        5.18        9.48      3.09 o 
   1   7  16       39.67       47.11      4.89 o 
   2   7  16        0.89        0.60      2.84 o 
   3   7  16       44.64       37.97      4.58 o 
  -1   8  16        5.40        0.24      3.95 o 
   0   8  16        0.78        1.71      4.68 o 
   1   8  16       52.54       49.04      5.02 o 
   2   8  16        2.21        2.30      6.36 o 
  -1   9  16        8.35        2.70      4.15 o 
   0   9  16        0.10        2.24      6.69 o 
   1   9  16       23.09       27.86      5.40 o 
   2   9  16       15.78       18.86      7.98 o 
  -1  -8  17       15.16       13.70      3.98 o 
   0  -8  17       47.07       46.88      7.04 o 
  -1  -7  17       26.31       32.66      3.99 o 
   0  -7  17        3.14        3.87      4.33 o 
   1  -7  17        3.98       -2.11      3.87 o 
  -2  -6  17       25.26       24.61      3.79 o 
  -1  -6  17        2.56        1.14      2.84 o 
   0  -6  17        2.44        4.63      4.43 o 
   1  -6  17        0.88        3.77      4.33 o 
   2  -6  17       40.17       61.89     15.41 o 
  -2  -5  17       11.19       17.19      3.26 o 
  -1  -5  17       70.13       75.23      5.20 o 
   0  -5  17      156.76      200.01     11.03 o 
   1  -5  17       29.76       37.27      6.97 o 
   2  -5  17        7.93        7.65      6.23 o 
  -2  -4  17       31.39       37.10      4.31 o 
  -1  -4  17       16.34       22.87      3.68 o 
   0  -4  17       82.29       80.01      5.87 o 
   1  -4  17      134.08      140.20      7.26 o 
   2  -4  17      250.33      273.21     10.44 o 
   3  -4  17      134.93      155.38     14.54 o 
  -3  -3  17       24.35       22.27      6.48 o 
  -2  -3  17        1.56       -0.26      4.23 o 
  -1  -3  17        4.22        4.58      2.49 o 
   0  -3  17        0.28       -2.67      2.96 o 
   1  -3  17       50.71       50.59      5.95 o 
   2  -3  17        3.31        5.75      3.83 o 
   3  -3  17       20.70       29.62      6.53 o 
  -3  -2  17        1.59       -2.97      4.89 o 
  -2  -2  17       40.37       43.34      5.29 o 
  -1  -2  17        0.99        2.15      2.81 o 
   0  -2  17       49.59       53.83      5.11 o 
   1  -2  17        0.00       -1.29      4.39 o 
   2  -2  17       20.08       29.34      4.94 o 
   3  -2  17        0.38        3.30      4.10 o 
  -3  -1  17       13.93       14.70      4.66 o 
  -2  -1  17       57.27       56.59      5.41 o 
  -1  -1  17       37.43       44.77      3.46 o 
   0  -1  17      103.64      109.36      4.54 o 
   1  -1  17      202.24      199.78     12.49 o 
   2  -1  17        1.86       -0.52      3.59 o 
   3  -1  17        2.31        8.71      4.16 o 
  -3   0  17        0.15       -0.83      3.93 o 
  -2   0  17       12.26       16.44      4.32 o 
  -1   0  17       74.21       77.44      5.45 o 
   0   0  17        0.43        2.16      2.17 o 
   1   0  17       55.12       74.95      5.81 o 
   2   0  17       37.85       52.88      5.60 o 
   3   0  17        0.11        1.06      3.96 o 
  -3   1  17        5.73        3.84      4.15 o 
  -2   1  17        0.03       -3.72      4.64 o 
  -1   1  17        8.06        5.44      3.59 o 
   0   1  17       17.48       24.27      5.52 o 
   1   1  17       81.31       83.06      5.83 o 
   2   1  17      288.73      342.35     23.79 o 
   3   1  17       45.66       57.95      5.24 o 
  -3   2  17       10.23        4.41      4.37 o 
  -2   2  17        4.62        3.77      4.08 o 
  -1   2  17        0.21       -2.44      3.80 o 
   0   2  17       20.42       20.26      6.95 o 
   1   2  17       51.05       68.20      5.35 o 
   2   2  17        0.05        0.04      2.82 o 
   3   2  17        1.09       -2.55      2.85 o 
  -2   3  17       50.45       50.78      5.79 o 
  -1   3  17        2.35       -4.69      3.45 o 
   0   3  17       81.36       83.92      5.69 o 
   1   3  17       26.44       26.23      4.31 o 
   2   3  17       36.92       33.30      3.90 o 
   3   3  17       32.40       35.47      4.28 o 
  -2   4  17       82.95       86.64     11.05 o 
  -1   4  17       58.43       55.76      5.74 o 
   0   4  17       16.97       20.41      4.23 o 
   1   4  17       45.81       48.14      3.80 o 
   2   4  17      102.74      112.85      5.48 o 
   3   4  17       16.14       14.71      3.71 o 
  -2   5  17        0.00       -0.24      4.02 o 
  -1   5  17        8.52        6.82      3.95 o 
   0   5  17       17.99       10.16      4.01 o 
   1   5  17        0.33       -2.61      3.41 o 
   2   5  17        2.64       -1.10      2.78 o 
   3   5  17      116.77      127.26      6.13 o 
  -2   6  17       64.48       59.77     10.21 o 
  -1   6  17        0.71        2.04      3.94 o 
   0   6  17       13.39       11.69      4.94 o 
   1   6  17       23.92       21.74      4.53 o 
   2   6  17        6.17        7.48      3.27 o 
   3   6  17       10.30       11.81      3.79 o 
  -1   7  17        4.56       -1.92      3.84 o 
   0   7  17       37.36       36.13      6.31 o 
   1   7  17        2.76        2.06      4.36 o 
   2   7  17       35.92       36.33      5.77 o 
  -1   8  17       12.42        7.03      4.43 o 
   0   8  17       25.02       30.66      8.46 o 
   1   8  17       39.25       45.62      4.45 o 
   2   8  17       34.46       31.91      8.29 o 
   1   9  17        0.05        3.88      7.81 o 
  -1  -7  18       31.29       40.44      7.00 o 
   0  -7  18        0.82        2.02      4.29 o 
  -1  -6  18        6.70        7.26      3.14 o 
   0  -6  18        0.00        1.45      4.16 o 
   1  -6  18        0.47        1.95      4.36 o 
  -2  -5  18      118.98      146.87      6.00 o 
  -1  -5  18      133.74      174.20      6.26 o 
   0  -5  18        6.78        9.58      4.76 o 
   1  -5  18        5.67       10.74      5.09 o 
   2  -5  18        6.61        6.70      3.96 o 
  -2  -4  18        4.21       -1.95      4.49 o 
  -1  -4  18       32.25       29.72      4.01 o 
   0  -4  18       20.00       22.33      4.34 o 
   1  -4  18       90.04       97.52      6.70 o 
   2  -4  18       17.64       33.32      5.25 o 
  -2  -3  18        0.20        1.16      4.49 o 
  -1  -3  18       16.01       19.95      3.24 o 
   0  -3  18       18.32       20.99      4.20 o 
   1  -3  18       13.18       15.19      4.38 o 
   2  -3  18       86.96      113.51      7.23 o 
  -2  -2  18       33.61       42.73      5.53 o 
  -1  -2  18       33.08       39.24      6.63 o 
   0  -2  18        5.90        4.71      3.37 o 
   1  -2  18        1.21        0.07      5.63 o 
   2  -2  18      104.45      126.06      7.48 o 
   3  -2  18       17.08       25.28      5.10 o 
  -2  -1  18        3.03       -2.31      6.18 o 
  -1  -1  18       66.28       75.24      5.57 o 
   0  -1  18       14.59       16.15      3.81 o 
   1  -1  18        0.28       -2.02      3.35 o 
   2  -1  18        1.42        3.62      4.16 o 
   3  -1  18        6.67       13.15      5.30 o 
  -2   0  18        0.64       -2.13      5.12 o 
  -1   0  18        5.13        3.20      3.41 o 
   0   0  18       49.88       56.12      4.66 o 
   1   0  18       59.80       77.00     12.31 o 
   2   0  18       18.46       18.50      4.78 o 
   3   0  18        1.31        4.72      4.30 o 
  -2   1  18       67.57       65.27     11.93 o 
  -1   1  18        9.89        3.23      3.76 o 
   0   1  18       51.04       59.34      3.82 o 
   1   1  18       26.05       35.94      8.21 o 
   2   1  18        6.26        5.97      4.20 o 
   3   1  18        0.75        4.45      4.36 o 
  -2   2  18       14.71       14.30      4.80 o 
  -1   2  18        0.03       -1.51      3.82 o 
   0   2  18        3.79        3.24      3.80 o 
   1   2  18        4.06        8.54      5.65 o 
   2   2  18      137.63      153.84      8.05 o 
   3   2  18       66.83       85.75      6.92 o 
  -2   3  18       15.39       14.11      4.72 o 
  -1   3  18       24.11       23.68      4.61 o 
   0   3  18        0.23       -1.75      3.01 o 
   1   3  18        7.36        8.30      3.62 o 
   2   3  18        5.45        3.09      4.58 o 
   3   3  18       25.51       23.51      4.10 o 
  -2   4  18       25.32       13.85      4.99 o 
  -1   4  18       13.86       23.30      4.77 o 
   0   4  18       41.73       41.87      8.61 o 
   1   4  18        7.74       10.61      7.96 o 
   2   4  18       20.52       12.47      3.47 o 
   3   4  18       12.60       15.44      3.79 o 
  -1   5  18       37.79       26.89      5.13 o 
   0   5  18       45.85       58.53      8.06 o 
   1   5  18       23.54       17.18      8.03 o 
   2   5  18        0.31       -1.61      2.91 o 
  -1   6  18       17.19       14.01      4.70 o 
   0   6  18       15.58       12.11      4.37 o 
   1   6  18       11.96       11.45      7.50 o 
   2   6  18       42.60       47.02      4.57 o 
  -1   7  18        4.40       -0.37      4.07 o 
   0   7  18        7.82        0.73      3.91 o 
   1   7  18        7.88       10.38      5.20 o 
   2   7  18        0.04        1.61      6.74 o 
   1   8  18        0.23       11.63     15.05 o 
   0  -6  19        2.29        3.30      4.36 o 
  -1  -5  19        2.96        3.92      3.26 o 
   0  -5  19        0.28        6.38      4.76 o 
   1  -5  19       49.03       69.51      8.03 o 
  -1  -4  19       70.89       98.00     11.40 o 
   0  -4  19       36.03       51.34      7.07 o 
   1  -4  19       11.64       22.56      5.37 o 
   2  -4  19       63.52       80.31     10.34 o 
  -2  -3  19        5.89        3.67      5.05 o 
  -1  -3  19       35.26       46.33      6.54 o 
   0  -3  19       92.53      113.41     11.81 o 
   1  -3  19      237.10      283.84     17.15 o 
   2  -3  19      104.62      127.74     10.26 o 
  -2  -2  19        0.33       -0.93      4.63 o 
  -1  -2  19        1.09       -6.98      9.12 o 
   0  -2  19       11.56        7.71      3.52 o 
   1  -2  19        2.74        6.46      4.03 o 
   2  -2  19        9.38       17.32      4.85 o 
  -2  -1  19        0.33       -2.48      5.63 o 
  -1  -1  19       22.59       12.75      4.31 o 
   0  -1  19        0.03        2.23      4.76 o 
   1  -1  19       15.20       21.03      4.64 o 
   2  -1  19        0.46       -3.48      6.24 o 
  -2   0  19       21.76       22.60      5.04 o 
  -1   0  19       55.44       45.96      5.68 o 
   0   0  19      108.98      120.52      6.52 o 
   1   0  19        0.95        6.23      4.10 o 
   2   0  19        4.46       10.06      4.49 o 
  -2   1  19        8.37       10.14      4.63 o 
  -1   1  19        0.41       -1.98      3.61 o 
   0   1  19       35.88       30.73      8.69 o 
   1   1  19       47.69       65.33      6.12 o 
   2   1  19        2.88        3.82      4.13 o 
  -2   2  19        1.13       -3.23      4.79 o 
  -1   2  19       14.49       19.57      8.03 o 
   0   2  19       36.05       39.14      5.12 o 
   1   2  19      194.73      248.09     14.31 o 
   2   2  19       22.82       33.36      7.35 o 
  -1   3  19       10.70        9.22      4.42 o 
   0   3  19       48.72       56.57      5.75 o 
   1   3  19        1.05        2.11      3.81 o 
   2   3  19        5.65       -0.19      4.00 o 
  -1   4  19       28.45       24.97      5.13 o 
   0   4  19        3.61        7.80      3.85 o 
   1   4  19       33.39       34.16      9.42 o 
   2   4  19       29.73       36.02      5.46 o 
  -1   5  19       13.82       14.93      7.78 o 
   0   5  19       13.35       13.89      4.23 o 
   1   5  19       67.79       73.77     10.94 o 
   2   5  19       23.31       24.22      4.98 o 
   0   6  19        0.01       -3.83      4.39 o 
   1   6  19        6.49        2.18      8.23 o 
   0  -4  20        0.86        5.32      4.33 o 
   1  -4  20        5.19        9.11      7.47 o 
  -1  -3  20       14.62       10.18      5.32 o 
   0  -3  20       38.05       54.82      9.33 o 
   1  -3  20       42.49       73.31     11.50 o 
  -1  -2  20        8.58        1.22      4.01 o 
   0  -2  20       23.26       37.86      5.98 o 
   1  -2  20      111.84      139.97      7.85 o 
  -1  -1  20        2.82       -3.19      6.84 o 
   0  -1  20        1.17        9.79      8.28 o 
   1  -1  20       59.08       88.15      6.57 o 
   2  -1  20       17.35       31.72      5.62 o 
  -1   0  20        4.50       -0.09      3.73 o 
   0   0  20        0.21       -7.07      7.27 o 
   1   0  20        3.37        6.62      4.17 o 
   2   0  20        4.37        4.27      7.96 o 
  -1   1  20       40.03       51.98      5.82 o 
   0   1  20       29.20       28.84      9.58 o 
   1   1  20        5.02        8.80      7.65 o 
   2   1  20        3.55        7.31      4.42 o 
  -1   2  20       15.70        8.50      5.01 o 
   0   2  20       10.92       -3.67      7.80 o 
   1   2  20        1.16        3.24      7.75 o 
   2   2  20        0.15       -0.88     10.18 o 
  -1   3  20        1.77        3.86      4.42 o 
   0   3  20       18.95       13.68      8.72 o 
   1   3  20      103.31      112.96     12.65 o 
   2   3  20       53.73       84.52      6.93 o 
   0   4  20        0.57       -0.91      6.06 o 
   1   4  20        3.46        2.44      8.06 o 
   0   5  20        7.94       11.01      4.39 o 
   1   5  20        3.46       -9.61      7.04 o 
   0  -2  21      144.17      198.00     11.13 o 
   0  -1  21        1.05       -1.16      7.80 o 
   1  -1  21        4.01        7.91      5.57 o 
   0   0  21        8.69        4.63      8.46 o 
   1   0  21        3.14        9.45      4.76 o 
   0   1  21        0.43      -14.40      7.20 o 
   1   1  21        2.66       10.10      8.76 o 
   0   2  21       33.21       48.33     10.41 o 
   1   2  21        5.20       -5.02      8.00 o 
                                                 
